# Supplementary material for: Propane-1,3-diaminium bis­(perchlorate)–18-crown-6 (1/2)
Source: Acta Crystallogr Sect E Struct Rep Online. 2012 Jan 11;68(Pt 2):o327. doi: 10.1107/S1600536811056248 (PMC3275015; doi:10.1107/S1600536811056248)
Supplement: Supplementary file 1 [file e-68-0o327-sup1.cif]

##############################################################################
#                                                                            #
# This CIF contains the data in a paper accepted for publication in          #
# Acta Crystallographica Section E. It conforms to the requirements of       #
# Notes for Authors for Acta Crystallographica Section E, and has been       #
# peer reviewed under the auspices of the IUCr Commission on Journals.       #
#                                                                            #
# Full details of the Crystallographic Information File format               #
# are given in the paper "The Crystallographic Information File (CIF):       #
# a New Standard Archive File for Crystallography" by S. R. Hall, F. H.      #
# Allen and I. D. Brown [Acta Cryst. (1991), A47, 655-685].                  #
#                                                                            #
# The current version of the core CIF dictionary is obtainable from          #
# ftp://ftp.iucr.org/pub/cif_core.dic.                                       #
#                                                                            #
# Software is freely available for graphical display of the structure(s)     #
# in this CIF. For information consult the CIF software page                 #
# http://www.iucr.org/resources/cif/software.                                #
#                                                                            #
# This file may be used for bona fide research purposes within the           #
# scientific community so long as proper attribution is given to the journal # 
# article from which it was obtained.                                        #
#                                                                            #
##############################################################################
data_I
_audit_creation_method     SHELXL-97
_chemical_name_systematic
;
Propane-1,3-diaminium bis(perchlorate)--18-crown-6 (1/2)
;
_chemical_name_common     ?
_chemical_formula_moiety     'C3 H12 N2 2+, 2(Cl O4 -), 2(C12 H24 O6)'
_chemical_formula_sum     'C27 H60 Cl2 N2 O20'
_chemical_formula_iupac     'C3 H12 N2 2+, 2Cl O4 -, 2C12 H24 O6'
_chemical_formula_weight     803.67
_chemical_melting_point     ?
_symmetry_cell_setting     monoclinic
_symmetry_space_group_name_H-M     'C 2/c'
_symmetry_space_group_name_Hall     '-C 2yc'
loop_
    _symmetry_equiv_pos_as_xyz
    'x, y, z'
    '-x, y, -z+1/2'
    'x+1/2, y+1/2, z'
    '-x+1/2, y+1/2, -z+1/2'
    '-x, -y, -z'
    'x, -y, z-1/2'
    '-x+1/2, -y+1/2, -z'
    'x+1/2, -y+1/2, z-1/2'
_cell_length_a     22.984(5)
_cell_length_b     9.0055(18)
_cell_length_c     21.620(4)
_cell_angle_alpha     90.00
_cell_angle_beta     113.59(3)
_cell_angle_gamma     90.00
_cell_volume     4101.0(17)
_cell_formula_units_Z     4
_cell_measurement_reflns_used     3606
_cell_measurement_theta_min     3.34
_cell_measurement_theta_max     27.48
_cell_measurement_temperature     298(2)
_exptl_crystal_description     'block'
_exptl_crystal_colour     'Colorless'
_exptl_crystal_size_max     0.10
_exptl_crystal_size_mid     0.03
_exptl_crystal_size_min     0.03
_exptl_crystal_density_diffrn     1.302
_exptl_crystal_density_meas     ?
_exptl_crystal_density_method     'not measured'
_exptl_crystal_F_000     1720
_exptl_absorpt_coefficient_mu     0.233
_exptl_absorpt_correction_type     multi-scan
_exptl_absorpt_process_details     '(CrystalClear; Rigaku, 2005)'
_exptl_absorpt_correction_T_min     0.910
_exptl_absorpt_correction_T_max     1.000
_exptl_special_details     ?
_diffrn_ambient_temperature     298(2)
_diffrn_radiation_type     MoK\a
_diffrn_radiation_wavelength     0.71073
_diffrn_radiation_source     'fine-focus sealed tube'
_diffrn_radiation_monochromator     graphite
_diffrn_measurement_device_type     'Rigaku Mercury2'
_diffrn_measurement_method     'CCD profile fitting'
_diffrn_detector_area_resol_mean     13.6612
_diffrn_reflns_number     16855
_diffrn_reflns_av_R_equivalents     0.0856
_diffrn_reflns_av_sigmaI/netI     0.0659
_diffrn_reflns_theta_min     3.34
_diffrn_reflns_theta_max     25.00
_diffrn_reflns_theta_full     25.00
_diffrn_measured_fraction_theta_max     0.998
_diffrn_measured_fraction_theta_full     0.998
_diffrn_reflns_limit_h_min     -27
_diffrn_reflns_limit_h_max     27
_diffrn_reflns_limit_k_min     -10
_diffrn_reflns_limit_k_max     10
_diffrn_reflns_limit_l_min     -25
_diffrn_reflns_limit_l_max     25
_diffrn_standards_number     ?
_diffrn_standards_interval_count     ?
_diffrn_standards_interval_time     ?
_diffrn_standards_decay_%     ?
_refine_special_details
;
 Refinement of F^2^ against ALL reflections.  The weighted R-factor wR and
 goodness of fit S are based on F^2^, conventional R-factors R are based
 on F, with F set to zero for negative F^2^. The threshold expression of
 F^2^ > 2sigma(F^2^) is used only for calculating R-factors(gt) etc. and is
 not relevant to the choice of reflections for refinement.  R-factors based
 on F^2^ are statistically about twice as large as those based on F, and R-
 factors based on ALL data will be even larger.
;
_reflns_number_total     3606
_reflns_number_gt     2059
_reflns_threshold_expression     I>2sigma(I)
_refine_ls_structure_factor_coef     Fsqd
_refine_ls_matrix_type     full
_refine_ls_R_factor_all     0.1432
_refine_ls_R_factor_gt     0.0846
_refine_ls_wR_factor_gt     0.2159
_refine_ls_wR_factor_ref     0.2478
_refine_ls_goodness_of_fit_ref     1.068
_refine_ls_restrained_S_all     1.068
_refine_ls_number_reflns     3606
_refine_ls_number_parameters     232
_refine_ls_number_restraints     0
_refine_ls_hydrogen_treatment     constr
_refine_ls_weighting_scheme     calc
_refine_ls_weighting_details
         'calc w=1/[\s^2^(Fo^2^)+(0.1136P)^2^+6.3277P] where P=(Fo^2^+2Fc^2^)/3'
_atom_sites_solution_hydrogens     geom
_atom_sites_solution_primary     direct
_atom_sites_solution_secondary     difmap
_refine_ls_shift/su_max     0.000
_refine_ls_shift/su_mean     0.000
_refine_diff_density_max     0.652
_refine_diff_density_min     -0.415
_refine_ls_extinction_method     none
_refine_ls_extinction_coef     ?
loop_
    _atom_type_symbol
    _atom_type_description
    _atom_type_scat_dispersion_real
    _atom_type_scat_dispersion_imag
    _atom_type_scat_source
    'C' 'C' 0.0033 0.0016
                         'International Tables Vol C Tables 4.2.6.8 and 6.1.1.4'
    'H' 'H' 0.0000 0.0000
                         'International Tables Vol C Tables 4.2.6.8 and 6.1.1.4'
    'N' 'N' 0.0061 0.0033
                         'International Tables Vol C Tables 4.2.6.8 and 6.1.1.4'
    'O' 'O' 0.0106 0.0060
                         'International Tables Vol C Tables 4.2.6.8 and 6.1.1.4'
    'Cl' 'Cl' 0.1484 0.1585
                         'International Tables Vol C Tables 4.2.6.8 and 6.1.1.4'
_computing_data_collection     '<i>CrystalClear</i> (Rigaku, 2005)'
_computing_cell_refinement     '<i>CrystalClear</i> (Rigaku, 2005)'
_computing_data_reduction     '<i>CrystalClear</i> (Rigaku, 2005)'
_computing_structure_solution     '<i>SHELXS97</i> (Sheldrick, 2008)'
_computing_structure_refinement     '<i>SHELXL97</i> (Sheldrick, 2008)'
_computing_molecular_graphics     '<i>SHELXTL</i> (Sheldrick, 2008)'
_computing_publication_material     '<i>SHELXTL</i> (Sheldrick, 2008)'
loop_
    _atom_site_type_symbol
    _atom_site_label
    _atom_site_fract_x
    _atom_site_fract_y
    _atom_site_fract_z
    _atom_site_U_iso_or_equiv
    _atom_site_adp_type
    _atom_site_calc_flag
    _atom_site_refinement_flags
    _atom_site_occupancy
    _atom_site_symmetry_multiplicity
    _atom_site_disorder_assembly
    _atom_site_disorder_group
    Cl Cl1 0.07984(6) 0.10040(17) 0.43221(7) 0.0626(5) Uani d . 1 1 . .
    N N1 0.10533(15) 0.4168(4) 0.23756(18) 0.0394(9) Uani d . 1 1 . .
    H H1C 0.1367 0.3550 0.2409 0.059 Uiso calc R 1 1 . .
    H H1D 0.1195 0.4836 0.2706 0.059 Uiso calc R 1 1 . .
    H H1E 0.0915 0.4628 0.1978 0.059 Uiso calc R 1 1 . .
    C C14 0.0000 0.4263(7) 0.2500 0.0401(15) Uani d S 1 2 . .
    H H14A -0.0183 0.4888 0.2110 0.048 Uiso d R 1 1 . .
    C C13 0.0522(2) 0.3310(5) 0.2433(3) 0.0489(12) Uani d . 1 1 . .
    H H13A 0.0693 0.2672 0.2820 0.059 Uiso d R 1 1 . .
    H H13B 0.0334 0.2691 0.2041 0.059 Uiso d R 1 1 . .
    O O1 0.19599(14) 0.1670(4) 0.26636(16) 0.0522(9) Uani d . 1 1 . .
    O O2 0.14880(16) 0.2723(4) 0.13018(17) 0.0610(10) Uani d . 1 1 . .
    O O6 0.22044(16) 0.3852(4) 0.37058(16) 0.0600(10) Uani d . 1 1 . .
    O O5 0.15115(18) 0.6523(4) 0.3449(2) 0.0699(11) Uani d . 1 1 . .
    O O3 0.07323(17) 0.5386(5) 0.10111(19) 0.0694(11) Uani d . 1 1 . .
    O O4 0.10201(18) 0.7507(4) 0.2076(2) 0.0748(12) Uani d . 1 1 . .
    C C11 0.2347(2) 0.2291(6) 0.3837(3) 0.0613(15) Uani d . 1 1 . .
    H H11A 0.1988 0.1794 0.3863 0.074 Uiso d R 1 1 . .
    H H11B 0.2701 0.2174 0.4263 0.074 Uiso d R 1 1 . .
    C C12 0.2501(2) 0.1626(6) 0.3288(3) 0.0593(14) Uani d . 1 1 . .
    H H12A 0.2846 0.2154 0.3246 0.071 Uiso d R 1 1 . .
    H H12B 0.2629 0.0612 0.3398 0.071 Uiso d R 1 1 . .
    C C2 0.1526(3) 0.1189(6) 0.1466(3) 0.0683(16) Uani d . 1 1 . .
    H H2A 0.1580 0.0620 0.1117 0.082 Uiso d R 1 1 . .
    H H2B 0.1142 0.0871 0.1503 0.082 Uiso d R 1 1 . .
    C C1 0.2077(3) 0.0951(6) 0.2127(3) 0.0634(15) Uani d . 1 1 . .
    H H1A 0.2155 -0.0089 0.2223 0.076 Uiso d R 1 1 . .
    H H1B 0.2449 0.1381 0.2102 0.076 Uiso d R 1 1 . .
    C C9 0.2026(3) 0.6201(8) 0.4103(3) 0.0796(19) Uani d . 1 1 . .
    H H9A 0.1956 0.6718 0.4455 0.096 Uiso d R 1 1 . .
    H H9B 0.2419 0.6542 0.4096 0.096 Uiso d R 1 1 . .
    C C4 0.0927(3) 0.4672(8) 0.0535(3) 0.080(2) Uani d . 1 1 . .
    H H4A 0.1335 0.5054 0.0591 0.096 Uiso d R 1 1 . .
    H H4B 0.0631 0.4888 0.0084 0.096 Uiso d R 1 1 . .
    C C3 0.0976(3) 0.3036(7) 0.0654(3) 0.0751(18) Uani d . 1 1 . .
    H H3A 0.0581 0.2673 0.0648 0.090 Uiso d R 1 1 . .
    H H3B 0.1056 0.2548 0.0300 0.090 Uiso d R 1 1 . .
    C C6 0.0487(3) 0.7661(7) 0.1465(4) 0.086(2) Uani d . 1 1 . .
    H H6A 0.0386 0.8695 0.1376 0.104 Uiso d R 1 1 . .
    H H6B 0.0127 0.7165 0.1488 0.104 Uiso d R 1 1 . .
    C C5 0.0641(3) 0.6996(7) 0.0914(3) 0.085(2) Uani d . 1 1 . .
    H H5A 0.0303 0.7185 0.0482 0.102 Uiso d R 1 1 . .
    H H5B 0.1022 0.7436 0.0917 0.102 Uiso d R 1 1 . .
    C C8 0.1502(4) 0.8053(7) 0.3269(4) 0.087(2) Uani d . 1 1 . .
    H H8A 0.1882 0.8290 0.3206 0.104 Uiso d R 1 1 . .
    H H8B 0.1483 0.8674 0.3622 0.104 Uiso d R 1 1 . .
    C C10 0.2064(3) 0.4562(7) 0.4218(3) 0.0716(17) Uani d . 1 1 . .
    H H10A 0.2388 0.4350 0.4655 0.086 Uiso d R 1 1 . .
    H H10B 0.1665 0.4209 0.4205 0.086 Uiso d R 1 1 . .
    C C7 0.0943(3) 0.8322(6) 0.2623(4) 0.083(2) Uani d . 1 1 . .
    H H7A 0.0571 0.7967 0.2673 0.099 Uiso d R 1 1 . .
    H H7B 0.0889 0.9362 0.2518 0.099 Uiso d R 1 1 . .
    O O9 0.0609(3) 0.0673(6) 0.3637(2) 0.1150(18) Uani d . 1 1 . .
    O O8 0.0368(2) 0.0512(6) 0.4595(3) 0.1106(18) Uani d . 1 1 . .
    O O10 0.0830(5) 0.2559(8) 0.4361(5) 0.231(5) Uani d . 1 1 . .
    O O7 0.1380(3) 0.0480(16) 0.4675(4) 0.257(6) Uani d . 1 1 . .
loop_
    _atom_site_aniso_label
    _atom_site_aniso_U_11
    _atom_site_aniso_U_22
    _atom_site_aniso_U_33
    _atom_site_aniso_U_12
    _atom_site_aniso_U_13
    _atom_site_aniso_U_23
    Cl1 0.0603(8) 0.0785(10) 0.0606(8) -0.0265(7) 0.0363(7) -0.0224(7)
    N1 0.037(2) 0.037(2) 0.048(2) 0.0041(16) 0.0206(17) 0.0043(17)
    C14 0.038(3) 0.038(4) 0.049(4) 0.000 0.021(3) 0.000
    C13 0.040(3) 0.040(3) 0.071(3) -0.002(2) 0.027(2) 0.001(2)
    O1 0.0417(18) 0.054(2) 0.060(2) 0.0123(15) 0.0193(17) 0.0100(17)
    O2 0.058(2) 0.062(2) 0.056(2) -0.0107(17) 0.0150(18) -0.0049(18)
    O6 0.067(2) 0.070(2) 0.045(2) -0.0079(18) 0.0247(18) 0.0007(18)
    O5 0.076(3) 0.052(2) 0.091(3) -0.0118(19) 0.044(2) -0.015(2)
    O3 0.068(2) 0.074(3) 0.055(2) -0.0096(19) 0.0132(19) 0.020(2)
    O4 0.057(2) 0.059(2) 0.104(3) 0.0210(19) 0.026(2) 0.017(2)
    C11 0.052(3) 0.065(4) 0.058(3) -0.003(3) 0.014(3) 0.025(3)
    C12 0.043(3) 0.055(3) 0.070(4) 0.003(2) 0.013(3) 0.020(3)
    C2 0.074(4) 0.063(4) 0.079(4) -0.008(3) 0.042(3) -0.014(3)
    C1 0.071(4) 0.046(3) 0.089(4) 0.012(3) 0.049(3) -0.002(3)
    C9 0.087(4) 0.101(6) 0.056(4) -0.018(4) 0.034(4) -0.025(3)
    C4 0.064(4) 0.103(5) 0.049(3) -0.027(4) -0.003(3) 0.016(3)
    C3 0.072(4) 0.095(5) 0.044(3) -0.020(3) 0.009(3) -0.013(3)
    C6 0.062(4) 0.066(4) 0.125(6) 0.008(3) 0.030(4) 0.041(4)
    C5 0.059(4) 0.076(4) 0.084(5) -0.011(3) -0.009(3) 0.053(4)
    C8 0.110(5) 0.052(4) 0.122(6) -0.004(4) 0.071(5) -0.033(4)
    C10 0.070(4) 0.093(5) 0.054(3) -0.014(3) 0.027(3) -0.005(3)
    C7 0.085(4) 0.043(3) 0.149(7) 0.018(3) 0.078(5) 0.002(4)
    O9 0.159(5) 0.123(4) 0.065(3) 0.033(3) 0.045(3) 0.005(3)
    O8 0.118(4) 0.112(4) 0.146(4) -0.048(3) 0.100(4) -0.035(3)
    O10 0.412(14) 0.111(5) 0.310(10) -0.140(7) 0.292(11) -0.112(6)
    O7 0.076(4) 0.533(19) 0.133(6) 0.024(7) 0.012(4) 0.140(9)
_geom_special_details
;
 All esds (except the esd in the dihedral angle between two l.s. planes)
 are estimated using the full covariance matrix.  The cell esds are taken
 into account individually in the estimation of esds in distances, angles
 and torsion angles; correlations between esds in cell parameters are only
 used when they are defined by crystal symmetry.  An approximate (isotropic)
 treatment of cell esds is used for estimating esds involving l.s. planes.
;
loop_
    _geom_bond_atom_site_label_1
    _geom_bond_atom_site_label_2
    _geom_bond_site_symmetry_2
    _geom_bond_distance
    _geom_bond_publ_flag
    Cl1 O7 . 1.332(7) ?
    Cl1 O9 . 1.399(5) ?
    Cl1 O10 . 1.403(7) ?
    Cl1 O8 . 1.410(4) ?
    N1 C13 . 1.492(5) ?
    N1 H1C . 0.8900 ?
    N1 H1D . 0.8900 ?
    N1 H1E . 0.8900 ?
    C14 C13 . 1.528(5) ?
    C14 C13 2 1.528(5) ?
    C14 H14A . 0.9600 ?
    C13 H13A . 0.9600 ?
    C13 H13B . 0.9600 ?
    O1 C12 . 1.423(6) ?
    O1 C1 . 1.444(6) ?
    O2 C2 . 1.420(6) ?
    O2 C3 . 1.452(6) ?
    O6 C10 . 1.422(6) ?
    O6 C11 . 1.445(6) ?
    O5 C8 . 1.430(7) ?
    O5 C9 . 1.462(7) ?
    O3 C4 . 1.429(8) ?
    O3 C5 . 1.468(7) ?
    O4 C6 . 1.403(7) ?
    O4 C7 . 1.462(7) ?
    C11 C12 . 1.494(7) ?
    C11 H11A . 0.9600 ?
    C11 H11B . 0.9600 ?
    C12 H12A . 0.9599 ?
    C12 H12B . 0.9600 ?
    C2 C1 . 1.500(8) ?
    C2 H2A . 0.9600 ?
    C2 H2B . 0.9601 ?
    C1 H1A . 0.9599 ?
    C1 H1B . 0.9600 ?
    C9 C10 . 1.493(8) ?
    C9 H9A . 0.9600 ?
    C9 H9B . 0.9601 ?
    C4 C3 . 1.492(8) ?
    C4 H4A . 0.9599 ?
    C4 H4B . 0.9600 ?
    C3 H3A . 0.9600 ?
    C3 H3B . 0.9600 ?
    C6 C5 . 1.496(9) ?
    C6 H6A . 0.9601 ?
    C6 H6B . 0.9600 ?
    C5 H5A . 0.9600 ?
    C5 H5B . 0.9600 ?
    C8 C7 . 1.492(9) ?
    C8 H8A . 0.9602 ?
    C8 H8B . 0.9600 ?
    C10 H10A . 0.9602 ?
    C10 H10B . 0.9600 ?
    C7 H7A . 0.9601 ?
    C7 H7B . 0.9599 ?
loop_
    _geom_angle_atom_site_label_1
    _geom_angle_atom_site_label_2
    _geom_angle_atom_site_label_3
    _geom_angle_site_symmetry_1
    _geom_angle_site_symmetry_3
    _geom_angle
    _geom_angle_publ_flag
    O7 Cl1 O9 . . 110.3(5) ?
    O7 Cl1 O10 . . 107.6(7) ?
    O9 Cl1 O10 . . 105.2(5) ?
    O7 Cl1 O8 . . 111.1(4) ?
    O9 Cl1 O8 . . 113.7(3) ?
    O10 Cl1 O8 . . 108.5(4) ?
    C13 N1 H1C . . 109.5 ?
    C13 N1 H1D . . 109.5 ?
    H1C N1 H1D . . 109.5 ?
    C13 N1 H1E . . 109.5 ?
    H1C N1 H1E . . 109.5 ?
    H1D N1 H1E . . 109.5 ?
    C13 C14 C13 . 2 111.6(5) ?
    C13 C14 H14A . . 109.3 ?
    C13 C14 H14A 2 . 109.2 ?
    N1 C13 C14 . . 114.6(4) ?
    N1 C13 H13A . . 108.5 ?
    C14 C13 H13A . . 108.5 ?
    N1 C13 H13B . . 108.7 ?
    C14 C13 H13B . . 108.5 ?
    H13A C13 H13B . . 107.8 ?
    C12 O1 C1 . . 112.1(4) ?
    C2 O2 C3 . . 112.0(4) ?
    C10 O6 C11 . . 112.8(4) ?
    C8 O5 C9 . . 111.8(5) ?
    C4 O3 C5 . . 114.2(5) ?
    C6 O4 C7 . . 111.7(5) ?
    O6 C11 C12 . . 109.9(4) ?
    O6 C11 H11A . . 109.4 ?
    C12 C11 H11A . . 110.0 ?
    O6 C11 H11B . . 109.5 ?
    C12 C11 H11B . . 109.8 ?
    H11A C11 H11B . . 108.2 ?
    O1 C12 C11 . . 110.4(4) ?
    O1 C12 H12A . . 109.8 ?
    C11 C12 H12A . . 110.1 ?
    O1 C12 H12B . . 109.0 ?
    C11 C12 H12B . . 109.2 ?
    H12A C12 H12B . . 108.2 ?
    O2 C2 C1 . . 108.7(4) ?
    O2 C2 H2A . . 109.7 ?
    C1 C2 H2A . . 110.3 ?
    O2 C2 H2B . . 110.1 ?
    C1 C2 H2B . . 109.4 ?
    H2A C2 H2B . . 108.6 ?
    O1 C1 C2 . . 110.1(4) ?
    O1 C1 H1A . . 110.0 ?
    C2 C1 H1A . . 111.0 ?
    O1 C1 H1B . . 108.8 ?
    C2 C1 H1B . . 108.6 ?
    H1A C1 H1B . . 108.3 ?
    O5 C9 C10 . . 109.1(5) ?
    O5 C9 H9A . . 110.1 ?
    C10 C9 H9A . . 111.4 ?
    O5 C9 H9B . . 108.9 ?
    C10 C9 H9B . . 109.0 ?
    H9A C9 H9B . . 108.3 ?
    O3 C4 C3 . . 110.2(5) ?
    O3 C4 H4A . . 108.6 ?
    C3 C4 H4A . . 109.2 ?
    O3 C4 H4B . . 110.0 ?
    C3 C4 H4B . . 110.5 ?
    H4A C4 H4B . . 108.3 ?
    O2 C3 C4 . . 109.5(4) ?
    O2 C3 H3A . . 110.1 ?
    C4 C3 H3A . . 109.1 ?
    O2 C3 H3B . . 109.9 ?
    C4 C3 H3B . . 110.0 ?
    H3A C3 H3B . . 108.3 ?
    O4 C6 C5 . . 108.3(5) ?
    O4 C6 H6A . . 109.6 ?
    C5 C6 H6A . . 110.2 ?
    O4 C6 H6B . . 110.6 ?
    C5 C6 H6B . . 109.8 ?
    H6A C6 H6B . . 108.4 ?
    O3 C5 C6 . . 110.3(5) ?
    O3 C5 H5A . . 109.2 ?
    C6 C5 H5A . . 110.2 ?
    O3 C5 H5B . . 109.2 ?
    C6 C5 H5B . . 109.5 ?
    H5A C5 H5B . . 108.3 ?
    O5 C8 C7 . . 108.9(5) ?
    O5 C8 H8A . . 109.8 ?
    C7 C8 H8A . . 108.7 ?
    O5 C8 H8B . . 110.2 ?
    C7 C8 H8B . . 110.6 ?
    H8A C8 H8B . . 108.6 ?
    O6 C10 C9 . . 109.4(5) ?
    O6 C10 H10A . . 110.4 ?
    C9 C10 H10A . . 109.4 ?
    O6 C10 H10B . . 109.9 ?
    C9 C10 H10B . . 109.3 ?
    H10A C10 H10B . . 108.5 ?
    O4 C7 C8 . . 109.8(4) ?
    O4 C7 H7A . . 109.0 ?
    C8 C7 H7A . . 108.1 ?
    O4 C7 H7B . . 110.3 ?
    C8 C7 H7B . . 111.2 ?
    H7A C7 H7B . . 108.3 ?
loop_
    _geom_torsion_atom_site_label_1
    _geom_torsion_atom_site_label_2
    _geom_torsion_atom_site_label_3
    _geom_torsion_atom_site_label_4
    _geom_torsion_site_symmetry_1
    _geom_torsion_site_symmetry_2
    _geom_torsion_site_symmetry_3
    _geom_torsion_site_symmetry_4
    _geom_torsion
    _geom_torsion_publ_flag
    C13 C14 C13 N1 2 . . . -179.1(5) ?
    C10 O6 C11 C12 . . . . -178.9(4) ?
    C1 O1 C12 C11 . . . . -176.3(4) ?
    O6 C11 C12 O1 . . . . -64.8(5) ?
    C3 O2 C2 C1 . . . . 178.0(4) ?
    C12 O1 C1 C2 . . . . -173.0(4) ?
    O2 C2 C1 O1 . . . . 66.2(6) ?
    C8 O5 C9 C10 . . . . -172.4(5) ?
    C5 O3 C4 C3 . . . . -177.2(4) ?
    C2 O2 C3 C4 . . . . 175.4(5) ?
    O3 C4 C3 O2 . . . . -66.2(6) ?
    C7 O4 C6 C5 . . . . 171.5(5) ?
    C4 O3 C5 C6 . . . . -175.6(5) ?
    O4 C6 C5 O3 . . . . 65.9(6) ?
    C9 O5 C8 C7 . . . . -176.3(5) ?
    C11 O6 C10 C9 . . . . 171.0(4) ?
    O5 C9 C10 O6 . . . . 61.6(6) ?
    C6 O4 C7 C8 . . . . 176.6(5) ?
    O5 C8 C7 O4 . . . . -65.6(6) ?
loop_
    _geom_hbond_atom_site_label_D
    _geom_hbond_atom_site_label_H
    _geom_hbond_atom_site_label_A
    _geom_hbond_site_symmetry_A
    _geom_hbond_distance_DH
    _geom_hbond_distance_HA
    _geom_hbond_distance_DA
    _geom_hbond_angle_DHA
    N1 H1C O1 . 0.89 2.10 2.958(4) 160.5
    N1 H1E O3 . 0.89 2.08 2.951(5) 167.2
    N1 H1D O5 . 0.89 2.12 3.007(5) 176.8
    C10 H10B O10 . 0.96 2.55 3.478(13) 161
    C13 H13A O9 . 0.96 2.58 3.470(7) 154
_iucr_refine_instructions_details
;
TITL 1 in C2/c
CELL 0.71073  22.9840   9.0055  21.6200  90.000 113.589  90.000
ZERR   4.00   0.0046   0.0018   0.0043   0.000   0.030   0.000
LATT 7
SYMM -X, Y, 0.5-Z
SFAC C  H  N  O  Cl
UNIT 108 240 8 80 8
L.S. 5
acta
BOND $H
FMAP 2
HTAB N1 O1
HTAB N1 O2
HTAB N1 O3
HTAB N1 O4
HTAB N1 O5
HTAB N1 O6
OMIT 0 50
CONF
PLAN 20
WGHT    0.113600    6.327700
FVAR       0.12298
CL1   5    0.079840    0.100399    0.432213    11.00000    0.06029    0.07846 =
         0.06058   -0.02243    0.03629   -0.02647
N1    3    0.105328    0.416759    0.237561    11.00000    0.03674    0.03698 =
         0.04790    0.00427    0.02059    0.00408
AFIX 137
H1C   2    0.136674    0.355015    0.240872    11.00000   -1.50000
H1D   2    0.119512    0.483645    0.270566    11.00000   -1.50000
H1E   2    0.091510    0.462786    0.197833    11.00000   -1.50000
AFIX   0
C14   1    0.000000    0.426328    0.250000    10.50000    0.03759    0.03781 =
         0.04891    0.00000    0.02146    0.00000
AFIX   3
H14A  2   -0.018280    0.488848    0.210980    11.00000   -1.20000
AFIX   0
C13   1    0.052153    0.330964    0.243281    11.00000    0.04047    0.03992 =
         0.07118    0.00052    0.02733   -0.00210
AFIX   3
H13A  2    0.069293    0.267164    0.281981    11.00000   -1.20000
H13B  2    0.033353    0.269144    0.204091    11.00000   -1.20000
AFIX   0
O1    4    0.195986    0.167002    0.266361    11.00000    0.04168    0.05370 =
         0.06019    0.01004    0.01932    0.01234
O2    4    0.148804    0.272294    0.130182    11.00000    0.05805    0.06200 =
         0.05567   -0.00490    0.01499   -0.01072
O6    4    0.220436    0.385179    0.370577    11.00000    0.06682    0.07018 =
         0.04529    0.00066    0.02470   -0.00789
O5    4    0.151146    0.652289    0.344941    11.00000    0.07627    0.05227 =
         0.09104   -0.01506    0.04377   -0.01184
O3    4    0.073225    0.538595    0.101108    11.00000    0.06773    0.07450 =
         0.05515    0.02007    0.01321   -0.00960
O4    4    0.102006    0.750655    0.207564    11.00000    0.05669    0.05898 =
         0.10356    0.01659    0.02649    0.02096
C11   1    0.234691    0.229150    0.383742    11.00000    0.05226    0.06515 =
         0.05840    0.02456    0.01351   -0.00294
AFIX   3
H11A  2    0.198771    0.179450    0.386302    11.00000   -1.20000
H11B  2    0.270092    0.217420    0.426342    11.00000   -1.20000
AFIX   0
C12   1    0.250090    0.162645    0.328776    11.00000    0.04344    0.05474 =
         0.07008    0.01959    0.01275    0.00310
AFIX   3
H12A  2    0.284610    0.215445    0.324586    11.00000   -1.20000
H12B  2    0.262850    0.061205    0.339826    11.00000   -1.20000
AFIX   0
C2    1    0.152561    0.118886    0.146569    11.00000    0.07393    0.06301 =
         0.07892   -0.01376    0.04202   -0.00809
AFIX   3
H2A   2    0.158031    0.062046    0.111709    11.00000   -1.20000
H2B   2    0.114201    0.087146    0.150269    11.00000   -1.20000
AFIX   0
C1    1    0.207732    0.095093    0.212748    11.00000    0.07059    0.04643 =
         0.08913   -0.00216    0.04866    0.01173
AFIX   3
H1A   2    0.215472   -0.008857    0.222348    11.00000   -1.20000
H1B   2    0.244922    0.138053    0.210168    11.00000   -1.20000
AFIX   0
C9    1    0.202554    0.620096    0.410258    11.00000    0.08691    0.10139 =
         0.05563   -0.02531    0.03390   -0.01827
AFIX   3
H9A   2    0.195594    0.671846    0.445518    11.00000   -1.20000
H9B   2    0.241874    0.654176    0.409578    11.00000   -1.20000
AFIX   0
C4    1    0.092667    0.467168    0.053506    11.00000    0.06384    0.10344 =
         0.04869    0.01616   -0.00319   -0.02660
AFIX   3
H4A   2    0.133457    0.505377    0.059086    11.00000   -1.20000
H4B   2    0.063057    0.488808    0.008376    11.00000   -1.20000
AFIX   0
C3    1    0.097638    0.303601    0.065353    11.00000    0.07232    0.09527 =
         0.04443   -0.01262    0.00948   -0.01960
AFIX   3
H3A   2    0.058148    0.267281    0.064763    11.00000   -1.20000
H3B   2    0.105598    0.254791    0.030033    11.00000   -1.20000
AFIX   0
C6    1    0.048729    0.766140    0.146465    11.00000    0.06158    0.06583 =
         0.12510    0.04129    0.03042    0.00840
AFIX   3
H6A   2    0.038609    0.869510    0.137606    11.00000   -1.20000
H6B   2    0.012679    0.716530    0.148766    11.00000   -1.20000
AFIX   0
C5    1    0.064070    0.699576    0.091360    11.00000    0.05854    0.07640 =
         0.08400    0.05271   -0.00867   -0.01067
AFIX   3
H5A   2    0.030310    0.718536    0.048230    11.00000   -1.20000
H5B   2    0.102220    0.743647    0.091680    11.00000   -1.20000
AFIX   0
C8    1    0.150244    0.805338    0.326938    11.00000    0.10976    0.05179 =
         0.12201   -0.03296    0.07148   -0.00421
AFIX   3
H8A   2    0.188204    0.828998    0.320558    11.00000   -1.20000
H8B   2    0.148264    0.867358    0.362158    11.00000   -1.20000
AFIX   0
C10   1    0.206407    0.456209    0.421757    11.00000    0.07023    0.09326 =
         0.05357   -0.00523    0.02712   -0.01417
AFIX   3
H10A  2    0.238797    0.434959    0.465507    11.00000   -1.20000
H10B  2    0.166547    0.420879    0.420517    11.00000   -1.20000
AFIX   0
C7    1    0.094326    0.832244    0.262261    11.00000    0.08535    0.04340 =
         0.14871    0.00236    0.07811    0.01766
AFIX   3
H7A   2    0.057106    0.796664    0.267340    11.00000   -1.20000
H7B   2    0.088866    0.936243    0.251780    11.00000   -1.20000
AFIX   0
O9    4    0.060886    0.067265    0.363675    11.00000    0.15859    0.12257 =
         0.06453    0.00467    0.04523    0.03313
O8    4    0.036828    0.051154    0.459481    11.00000    0.11774    0.11237 =
         0.14643   -0.03456    0.09992   -0.04808
O10   4    0.083046    0.255875    0.436103    11.00000    0.41162    0.11141 =
         0.30957   -0.11208    0.29186   -0.13965
O7    4    0.137969    0.048043    0.467518    11.00000    0.07630    0.53279 =
         0.13251    0.13983    0.01229    0.02438
HKLF 4
REM  1 in C2/c
REM R1 =  0.0846 for   2059 Fo > 4sig(Fo)  and  0.1432 for all   3606 data
REM    232 parameters refined using      0 restraints
END
WGHT      0.1106      6.4076
REM Highest difference peak  0.652,  deepest hole -0.415,  1-sigma level  0.065
Q1    1   0.1040 -0.0666  0.4479  11.00000  0.05    0.65
Q2    1   0.0115  0.1518  0.4013  11.00000  0.05    0.48
Q3    1   0.1259  0.1831  0.4908  11.00000  0.05    0.42
Q4    1   0.1171  0.6997  0.3049  11.00000  0.05    0.38
Q5    1   0.0605 -0.0404  0.4425  11.00000  0.05    0.33
Q6    1   0.1282  0.1010  0.5109  11.00000  0.05    0.31
Q7    1   0.0419  0.7330  0.2000  11.00000  0.05    0.31
Q8    1   0.1954  0.4949  0.3724  11.00000  0.05    0.31
Q9    1   0.1131  0.1016  0.3866  11.00000  0.05    0.31
Q10   1   0.0911  0.4371  0.0966  11.00000  0.05    0.29
Q11   1   0.0889  0.7054  0.1647  11.00000  0.05    0.28
Q12   1   0.1771  0.2201  0.1702  11.00000  0.05    0.27
Q13   1   0.0409  0.2387  0.4175  11.00000  0.05    0.26
Q14   1   0.0808  0.6071  0.0669  11.00000  0.05    0.25
Q15   1   0.0820  0.1694  0.3978  11.00000  0.05    0.25
Q16   1   0.2095  0.2262  0.3097  11.00000  0.05    0.25
Q17   1   0.0681  0.7858  0.2182  11.00000  0.05    0.25
Q18   1   0.0845  0.2784  0.4088  11.00000  0.05    0.21
Q19   1   0.2429  0.1321  0.2756  11.00000  0.05    0.21
Q20   1   0.1368  0.2154  0.0982  11.00000  0.05    0.20
;
data_global
_journal_date_recd_electronic     2011-12-25
_journal_date_accepted     2011-12-30
_journal_name_full     'Acta Crystallographica, Section E'
_journal_year     2012
_journal_volume     68
_journal_issue      2
_journal_page_first     o327
_journal_page_last     o327
_journal_paper_category     QO
_journal_paper_doi     10.1107/S1600536811056248
_journal_coeditor_code     XU5433
_publ_contact_author_name     'Zhao, Min-Min'
_publ_contact_author_address
;
Ordered Matter Science Research Center,
College of Chemistry and Chemical Engineering,
Southeast UniVersity,
Nanjing 210096,
People's Republic of China
;
_publ_contact_author_email     chemcrystal66@yahoo.com.cn
_publ_contact_author_fax     '862552090626'
_publ_contact_author_phone     '862552090626'
_publ_section_title
;
Propane-1,3-diaminium bis(perchlorate)--18-crown-6 (1/2)
;
loop_
    _publ_author_name
    _publ_author_address
    'Zhao, Min-Min'
;
Ordered Matter Science Research Center,
College of Chemistry and Chemical Engineering,
Southeast University,
Nanjing 210096,
People's Republic of China
;
