# Supplementary material for: Propane-1,3-diaminium bis­(perchlorate)–18-crown-6 (1/2)
Source: Acta Crystallogr Sect E Struct Rep Online. 2012 Jan 11;68(Pt 2):o327. doi: 10.1107/S1600536811056248 (PMC3275015; doi:10.1107/S1600536811056248)
Supplement: Supplementary file 2 [file e-68-0o327-Isup2.hkl]

# 
# h,k,l, Fc-squared, Fo-squared, sigma(Fo-squared) and status flag 
# 
data_I
_shelx_title ' 1 in C2/c' 
_shelx_refln_list_code          4 
_shelx_F_calc_maximum      425.92 
_exptl_crystal_F_000      1720.00 
_reflns_d_resolution_high  0.8409 
 
loop_ 
 _symmetry_equiv_pos_as_xyz 
 'x, y, z' 
 '-x, y, -z+1/2' 
 'x+1/2, y+1/2, z' 
 '-x+1/2, y+1/2, -z+1/2' 
 '-x, -y, -z' 
 'x, -y, z-1/2' 
 '-x+1/2, -y+1/2, -z' 
 'x+1/2, -y+1/2, z-1/2' 
 
_cell_length_a    22.9840 
_cell_length_b     9.0055 
_cell_length_c    21.6200 
_cell_angle_alpha  90.000 
_cell_angle_beta  113.589 
_cell_angle_gamma  90.000 
 
_shelx_F_squared_multiplier     1.000 
 
loop_ 
 _refln_index_h 
 _refln_index_k 
 _refln_index_l 
 _refln_F_squared_calc 
 _refln_F_squared_meas 
 _refln_F_squared_sigma 
 _refln_observed_status 
   4   0   0    39067.84    42814.87    432.84 o 
   6   0   0    85220.84    94968.41   1564.62 o 
   8   0   0    11766.34    11772.49    488.54 o 
  10   0   0       24.94        9.87     18.69 o 
  12   0   0     1035.30     1083.39     73.95 o 
  14   0   0     5600.18     5168.51    192.13 o 
  16   0   0     1570.56     1361.72     98.91 o 
  18   0   0      821.64      585.88     72.96 o 
  20   0   0     2159.15     2092.19    203.90 o 
  22   0   0       16.82        0.00     99.51 o 
  24   0   0        2.00        0.00    101.82 o 
   3   1   0      268.34      263.53      9.09 o 
   5   1   0      577.68      849.20     24.55 o 
   7   1   0      693.31      664.06     23.30 o 
   9   1   0     7019.55     6377.72    112.68 o 
  11   1   0      165.11      230.88     26.17 o 
  13   1   0        9.06       32.13     31.89 o 
  15   1   0      218.84      219.20     55.44 o 
  17   1   0      575.52      609.34     56.83 o 
  19   1   0     1284.07     1070.03     87.86 o 
  21   1   0        1.69       31.97     39.61 o 
  23   1   0       24.68       18.56     48.16 o 
   0   2   0    15357.96    17324.57    284.71 o 
   2   2   0     2609.82     2673.37     69.03 o 
   4   2   0     1605.05     1486.72     42.24 o 
   6   2   0        5.49       35.68     12.43 o 
   8   2   0      935.30      934.94     35.55 o 
  10   2   0     3309.74     3482.51     90.76 o 
  12   2   0        3.12       17.42     14.67 o 
  14   2   0      793.84      725.91     53.16 o 
  16   2   0        1.96       87.00     39.24 o 
  18   2   0      177.50      302.85     87.21 o 
  20   2   0      815.91      732.96     96.23 o 
  22   2   0        3.12        0.00     41.23 o 
  24   2   0      283.20       54.21     92.26 o 
   1   3   0       82.77      155.39     26.82 o 
   3   3   0     2082.03     1869.50     71.45 o 
   5   3   0      413.31      281.26     26.85 o 
   7   3   0     2305.20     2123.56     60.50 o 
   9   3   0     1059.55     1260.74     45.86 o 
  11   3   0     5634.52     5111.64    125.61 o 
  13   3   0       13.06       74.33     23.71 o 
  15   3   0      362.28      454.62     42.29 o 
  17   3   0      118.81       35.92     33.55 o 
  19   3   0      376.84      537.96     69.22 o 
  21   3   0       52.46      137.92     64.17 o 
  23   3   0       44.89        0.00     65.27 o 
   0   4   0      958.77     1157.67     94.48 o 
   2   4   0     8442.22     7282.43    189.27 o 
   4   4   0      958.72      917.33     48.33 o 
   6   4   0      516.48      469.51     32.93 o 
   8   4   0      568.24      433.77     36.06 o 
  10   4   0      296.40      397.46     36.36 o 
  12   4   0      211.48      357.04     39.83 o 
  14   4   0     1119.74     1013.03     65.24 o 
  16   4   0        8.32        0.00     33.45 o 
  18   4   0      235.27      311.25     70.53 o 
  20   4   0       67.21      159.65     89.22 o 
  22   4   0       99.41      232.78     82.08 o 
   1   5   0     6459.78     6360.64    208.15 o 
   3   5   0      845.56      786.96     48.96 o 
   5   5   0     4559.98     4497.83    139.13 o 
   7   5   0     1386.36     1617.30     74.17 o 
   9   5   0     3014.13     2726.05     99.91 o 
  11   5   0      422.06      499.65     48.25 o 
  13   5   0     1881.62     1892.05     91.54 o 
  15   5   0      412.20      428.25     71.71 o 
  17   5   0      542.22      546.04     68.53 o 
  19   5   0      459.61      503.01     95.48 o 
  21   5   0       61.22        0.00     52.90 o 
   0   6   0     2951.73     3055.77    210.10 o 
   2   6   0     1337.94     1416.44     93.80 o 
   4   6   0      362.35      443.69     53.97 o 
   6   6   0     1765.01     1584.12    132.14 o 
   8   6   0       89.77       94.12     33.10 o 
  10   6   0     1400.73     1309.21     82.70 o 
  12   6   0      132.14      198.83     42.95 o 
  14   6   0       24.62       78.35     37.77 o 
  16   6   0      644.08      527.67    108.93 o 
  18   6   0      131.62      188.09     88.78 o 
  20   6   0       55.13      126.75     72.46 o 
   1   7   0        0.86        9.23     29.55 o 
   3   7   0        9.30      111.82     45.02 o 
   5   7   0       61.80      128.46     41.01 o 
   7   7   0       25.99       69.40     31.04 o 
   9   7   0       66.18       83.96     36.85 o 
  11   7   0      162.09      192.72     45.49 o 
  13   7   0       29.30       75.01     36.65 o 
  15   7   0       62.58      111.95     65.14 o 
  17   7   0       77.61        0.00     49.79 o 
   0   8   0        2.05       40.73     50.50 o 
   2   8   0      154.09      376.64     68.26 o 
   4   8   0       20.12      115.98     60.26 o 
   6   8   0        7.63        0.00     29.57 o 
   8   8   0        0.02        6.36     26.03 o 
  10   8   0       47.66      151.71     56.08 o 
  12   8   0       13.92       15.86     37.48 o 
  14   8   0       38.55       33.09     47.39 o 
  16   8   0       40.95       66.02     59.14 o 
   1   9   0      118.88      194.81     89.32 o 
   3   9   0       43.98      167.19     75.09 o 
   5   9   0       66.95       42.76     48.41 o 
   7   9   0       13.96       21.08     36.42 o 
   9   9   0       81.70       62.50     50.51 o 
  11   9   0       45.68       68.13     66.46 o 
  13   9   0      144.15      100.00     76.22 o 
   0  10   0        1.86        0.00     80.38 o 
   2  10   0        0.11        0.00     56.40 o 
   4  10   0        2.34       77.97     54.46 o 
   6  10   0       17.74       23.74     50.16 o 
   8  10   0       25.04        0.00     66.90 o 
 -25   1   1       71.32       26.19     58.73 o 
 -23   1   1      157.62      130.67     61.47 o 
 -21   1   1      142.30      154.21     57.18 o 
 -19   1   1      140.31      135.49     40.51 o 
 -17   1   1      454.31      627.69     50.44 o 
 -15   1   1      326.65      470.71     40.41 o 
 -13   1   1        0.06       50.05     20.40 o 
 -11   1   1     1975.30     1802.19     56.59 o 
  -9   1   1     1055.16     1016.65     44.34 o 
  -7   1   1     9717.23     9473.98    137.97 o 
  -5   1   1   124152.41   125353.84   1155.01 o 
  -3   1   1     1037.16      793.76     16.75 o 
   3   1   1    10744.95    11365.67    148.29 o 
   5   1   1    23143.22    22330.74    214.78 o 
   7   1   1      976.54     1100.17     30.76 o 
   9   1   1     3318.17     2848.33     66.47 o 
  11   1   1       44.06        0.00     11.40 o 
  13   1   1      290.12      406.58     34.22 o 
  15   1   1      734.52      714.18     82.99 o 
  17   1   1      622.29      841.27     75.26 o 
  19   1   1      427.03      537.30     65.37 o 
  21   1   1      304.83      228.09     88.18 o 
  23   1   1       16.04        0.00     44.66 o 
 -24   2   1       10.48      122.80     73.94 o 
 -22   2   1      700.31      521.75     85.50 o 
 -20   2   1      743.44      694.56     74.48 o 
 -18   2   1     2483.37     2240.12    216.01 o 
 -16   2   1     2440.03     2504.93    149.08 o 
 -14   2   1     2395.85     2267.99     77.63 o 
 -12   2   1     1860.46     1947.67     69.21 o 
 -10   2   1     5775.70     4791.08    102.57 o 
  -8   2   1     6835.32     4969.15    108.38 o 
  -6   2   1        5.95       45.73     19.29 o 
  -4   2   1    24800.66    22254.59    302.37 o 
  -2   2   1      128.95      346.89     23.81 o 
   0   2   1     7054.22     9249.36    112.07 o 
   2   2   1    53031.62    54581.15    706.34 o 
   4   2   1     4064.12     3574.69     63.10 o 
   6   2   1      796.75     1259.53     48.25 o 
   8   2   1     2436.56     2961.21     88.24 o 
  10   2   1      185.03      128.99     28.05 o 
  12   2   1      157.71      294.00     36.61 o 
  14   2   1       82.71       74.27     21.77 o 
  16   2   1       40.34       86.83     39.28 o 
  18   2   1     1825.76     1710.90    117.36 o 
  20   2   1      220.52      191.46     77.79 o 
  22   2   1      188.26      250.31     78.94 o 
  24   2   1      153.17       88.59     84.63 o 
 -23   3   1       58.33       67.48     58.64 o 
 -21   3   1      276.36      310.77     90.81 o 
 -19   3   1      363.29      326.80     58.17 o 
 -17   3   1      363.93      431.93     48.59 o 
 -15   3   1     1256.53     1155.56     74.06 o 
 -13   3   1      408.86      374.92     39.77 o 
 -11   3   1       11.62      100.74     22.53 o 
  -9   3   1      885.15     1371.50     52.68 o 
  -7   3   1     2397.54     1969.64     56.92 o 
  -5   3   1       11.58       59.46     24.79 o 
  -3   3   1     3535.19     3543.80     73.46 o 
  -1   3   1    36569.09    37404.61    506.71 o 
   1   3   1    10788.32    10745.51    239.21 o 
   3   3   1     6975.76     5947.01    124.86 o 
   5   3   1     4762.77     4109.61     87.86 o 
   7   3   1     4651.53     4401.50    108.29 o 
   9   3   1     5337.43     4955.39    113.43 o 
  11   3   1     3156.24     3075.90     86.41 o 
  13   3   1       26.75        0.00     15.01 o 
  15   3   1     2529.71     2513.55    173.00 o 
  17   3   1      509.84      572.53     68.57 o 
  19   3   1      486.61      464.33     70.70 o 
  21   3   1      321.95      297.60     75.06 o 
  23   3   1      254.54      296.97    115.19 o 
 -22   4   1        0.01        0.00     47.69 o 
 -20   4   1      409.25      514.60     88.85 o 
 -18   4   1        5.67       20.05     33.45 o 
 -16   4   1      109.87      156.32     67.01 o 
 -14   4   1      834.42      980.43     62.79 o 
 -12   4   1       64.07       53.81     35.42 o 
 -10   4   1     4543.93     5400.43    139.86 o 
  -8   4   1     1991.34     1797.26     66.15 o 
  -6   4   1       58.90       39.33     21.54 o 
  -4   4   1     2468.35     2166.74     67.40 o 
  -2   4   1    10143.65     8724.87    170.32 o 
   0   4   1      791.96      553.69     35.23 o 
   2   4   1     4938.12     4732.98    124.60 o 
   4   4   1    17486.17    16105.24    326.09 o 
   6   4   1     1410.32     1599.63     58.89 o 
   8   4   1     2255.24     2301.02     75.15 o 
  10   4   1      480.79      404.01     36.36 o 
  12   4   1       84.60       50.15     24.84 o 
  14   4   1       17.42       10.36     29.19 o 
  16   4   1      312.65      484.88     91.11 o 
  18   4   1        1.05        0.00     27.65 o 
  20   4   1        0.12       20.82     73.68 o 
  22   4   1      238.41      172.50     81.29 o 
 -21   5   1        9.75      112.73     98.39 o 
 -19   5   1       27.94      277.32    185.70 o 
 -17   5   1      337.68      341.35    110.92 o 
 -15   5   1       55.93       65.68     29.55 o 
 -13   5   1      368.79      309.93     41.90 o 
 -11   5   1       16.40        0.00     24.59 o 
  -9   5   1       20.43      178.91     60.42 o 
  -7   5   1     3724.93     4295.30    138.55 o 
  -5   5   1      636.24      893.99     49.74 o 
  -3   5   1      533.41      403.67     35.24 o 
  -1   5   1     3543.45     2719.21     86.99 o 
   1   5   1     1110.71     1285.64     74.27 o 
   3   5   1     3927.80     3637.14    121.36 o 
   5   5   1     1367.47     1363.16     64.87 o 
   7   5   1      877.77      893.00     58.15 o 
   9   5   1      246.62      223.57     77.19 o 
  11   5   1        0.35        1.95     40.80 o 
  13   5   1      590.77      581.60     59.45 o 
  15   5   1      210.43      186.65     51.33 o 
  17   5   1       12.32       17.53     34.27 o 
  19   5   1       70.45       98.41     63.21 o 
  21   5   1        9.26        0.00     64.61 o 
 -20   6   1      236.87      363.73    136.47 o 
 -18   6   1      159.18       57.90     70.03 o 
 -16   6   1      420.81      539.27     86.93 o 
 -14   6   1        3.83       29.29     27.65 o 
 -12   6   1       25.90       81.44     57.92 o 
 -10   6   1     2378.88     2082.71     99.70 o 
  -8   6   1      113.55      149.48     48.39 o 
  -6   6   1     1978.63     1779.44     85.10 o 
  -4   6   1      248.67      338.31     43.96 o 
  -2   6   1       24.07       64.23     52.02 o 
   0   6   1     1568.70     1309.27     72.07 o 
   2   6   1       82.81      356.76     56.92 o 
   4   6   1     2504.90     2750.90    117.46 o 
   6   6   1       47.00      135.38     60.77 o 
   8   6   1      115.62      272.70     44.61 o 
  10   6   1      815.58      904.79     72.89 o 
  12   6   1      350.94      409.98     48.28 o 
  14   6   1      227.75      275.18     67.03 o 
  16   6   1      604.99      674.82    107.39 o 
  18   6   1      384.23      329.66     87.06 o 
  20   6   1        1.15       18.90     56.35 o 
 -19   7   1       46.88       22.17     63.44 o 
 -17   7   1       53.35      154.22     96.34 o 
 -15   7   1      160.56      127.30     67.34 o 
 -13   7   1     2474.56     2573.16    149.98 o 
 -11   7   1       44.79       48.26     30.33 o 
  -9   7   1      269.09      207.78     50.22 o 
  -7   7   1      597.51      632.73     63.41 o 
  -5   7   1        6.65       85.21     51.11 o 
  -3   7   1       36.23       16.96     36.62 o 
  -1   7   1      593.88      680.87     61.76 o 
   1   7   1       35.02       36.30     31.84 o 
   3   7   1     2320.44     2129.89    103.60 o 
   5   7   1      657.78      673.74     94.13 o 
   7   7   1      633.86      819.04     70.32 o 
   9   7   1      469.02      580.07     61.19 o 
  11   7   1       42.74       46.06     33.40 o 
  13   7   1      641.28      612.82     73.94 o 
  15   7   1      185.96      165.07     80.06 o 
  17   7   1       72.64       87.52     71.45 o 
 -16   8   1        4.82       46.22     92.82 o 
 -14   8   1      212.22      135.86     75.19 o 
 -12   8   1        0.52        0.00     41.48 o 
 -10   8   1        0.20       76.92     37.20 o 
  -8   8   1      914.13      813.06     73.08 o 
  -6   8   1      451.89      518.87     62.88 o 
  -4   8   1      528.73      548.49     93.79 o 
  -2   8   1      534.18      659.30     68.55 o 
   0   8   1      182.83      194.41     65.69 o 
   2   8   1       17.85        0.00     25.48 o 
   4   8   1       63.37       31.36     30.55 o 
   6   8   1      169.23      160.74     45.40 o 
   8   8   1       14.54        0.00     33.65 o 
  10   8   1      250.76      113.10     42.07 o 
  12   8   1        0.17        5.09     30.55 o 
  14   8   1        6.76       56.91     59.13 o 
  16   8   1      195.75       74.11     97.61 o 
 -13   9   1       10.87        0.00     76.83 o 
 -11   9   1       42.43       26.62     50.09 o 
  -9   9   1      151.79       76.46     51.62 o 
  -7   9   1       29.73        0.00     33.52 o 
  -5   9   1      166.71      341.21    130.66 o 
  -3   9   1        6.75       31.72     38.65 o 
  -1   9   1      256.96      187.56     86.57 o 
   1   9   1      274.31      289.07     97.86 o 
   3   9   1       27.11        0.00     43.72 o 
   5   9   1       20.46       35.25     39.95 o 
   7   9   1       45.25        2.79     33.88 o 
   9   9   1      274.06      100.60     49.39 o 
  11   9   1      225.47      117.56    104.68 o 
  13   9   1      101.80      115.37    101.30 o 
  -8  10   1       27.07       19.08     62.65 o 
  -6  10   1       37.14       40.23     50.40 o 
  -4  10   1       40.03      142.33    105.17 o 
  -2  10   1      183.60      105.88     59.77 o 
   0  10   1       43.11       83.61     62.51 o 
   2  10   1      166.21      230.06    102.58 o 
   4  10   1       21.37      155.06    113.38 o 
   6  10   1       40.69       40.16     54.91 o 
   8  10   1        0.83        9.96     53.61 o 
 -24   0   2      462.55      461.66    285.31 o 
 -22   0   2      811.22      760.69    138.66 o 
 -20   0   2     1553.47     2013.33    140.83 o 
 -18   0   2     3200.81     2986.96    213.46 o 
 -16   0   2     2009.19     2123.12    174.89 o 
 -14   0   2     1323.77     1420.67    112.49 o 
 -12   0   2     4564.90     4815.68    328.95 o 
 -10   0   2     5467.45     5237.81    475.85 o 
  -8   0   2      175.14      481.04     30.34 o 
  -6   0   2    46413.34    45542.76    949.13 o 
  -4   0   2    11455.83     9136.05    136.69 o 
   2   0   2    18630.41    22959.00    225.32 o 
   4   0   2    24153.82    27050.52    326.54 o 
   6   0   2     3081.63     2526.03     86.75 o 
   8   0   2     7929.26     7739.71    271.73 o 
  10   0   2      180.15      245.05     34.85 o 
  12   0   2        8.27       61.13     47.77 o 
  14   0   2     3021.61     3069.26    141.53 o 
  16   0   2      275.29      309.24     62.45 o 
  18   0   2      207.21      244.77     87.64 o 
  20   0   2     3021.94     2864.69    300.68 o 
  22   0   2      128.81       50.41     70.47 o 
  24   0   2        8.78       11.90     69.20 o 
 -25   1   2        4.46       49.29     65.82 o 
 -23   1   2      185.89       72.51     51.22 o 
 -21   1   2      405.95      368.21     57.89 o 
 -19   1   2        2.26       95.37     63.57 o 
 -17   1   2     1038.85      965.17     61.65 o 
 -15   1   2      199.06      399.24     37.76 o 
 -13   1   2      276.76      416.82     38.38 o 
 -11   1   2     3468.09     3607.80    265.49 o 
  -9   1   2     1709.08     2269.09    119.13 o 
  -7   1   2    26388.31    28683.04    539.25 o 
  -5   1   2    56609.54    55954.20   1436.93 o 
  -3   1   2    38365.82    46677.68    792.08 o 
   1   1   2     8415.16     9248.71    103.12 o 
   3   1   2   125542.88   126577.39   1777.01 o 
   5   1   2     2126.34     2090.94     78.11 o 
   7   1   2      713.07      738.41     45.74 o 
   9   1   2     3135.49     2826.42     65.10 o 
  11   1   2     7421.57     6467.21    393.72 o 
  13   1   2     1948.69     2038.64     83.85 o 
  15   1   2       30.33       81.38     40.39 o 
  17   1   2     1731.69     1554.51     96.27 o 
  19   1   2      120.17      273.55     91.81 o 
  21   1   2      101.11        9.28     43.94 o 
  23   1   2        4.30       55.22     64.42 o 
 -24   2   2       12.39       48.53     70.10 o 
 -22   2   2       16.76        0.00     44.46 o 
 -20   2   2       61.01      117.43     44.35 o 
 -18   2   2        4.48       13.94     23.71 o 
 -16   2   2      128.72      241.88     51.63 o 
 -14   2   2      387.14      455.53     36.11 o 
 -12   2   2      142.04      164.68     48.95 o 
 -10   2   2     1983.00     1749.81     50.59 o 
  -8   2   2     6889.54     7596.83    139.65 o 
  -6   2   2     2952.12     2910.18     58.67 o 
  -4   2   2     9623.27    10969.50    143.12 o 
  -2   2   2     2712.73     3053.77     54.20 o 
   0   2   2    25279.04    29235.89    323.59 o 
   2   2   2     6434.23     7115.37    104.29 o 
   4   2   2      347.44      218.32     28.50 o 
   6   2   2       30.05        3.33      8.77 o 
   8   2   2        1.00       25.04     18.14 o 
  10   2   2        5.92        3.28      9.76 o 
  12   2   2       14.18       26.74     32.05 o 
  14   2   2      190.65      248.45     42.87 o 
  16   2   2      103.97      262.56     60.90 o 
  18   2   2     1651.63     1708.10    134.26 o 
  20   2   2      180.06      210.64     56.34 o 
  22   2   2       60.08       58.04     60.50 o 
 -23   3   2      135.97      307.24    102.50 o 
 -21   3   2      253.66      363.33     80.07 o 
 -19   3   2        2.75        0.00     24.85 o 
 -17   3   2      144.14      200.37     42.83 o 
 -15   3   2      262.61      288.18     40.57 o 
 -13   3   2      284.80      193.12     40.67 o 
 -11   3   2      323.03      581.36     35.55 o 
  -9   3   2      384.61      350.87     25.19 o 
  -7   3   2     1243.83     1205.24     47.40 o 
  -5   3   2     2402.85     2941.50     65.77 o 
  -3   3   2     5284.63     5337.77    104.27 o 
  -1   3   2     1006.90      834.53     40.10 o 
   1   3   2      610.51      526.83     25.23 o 
   3   3   2      216.08      322.93     47.42 o 
   5   3   2      389.74      352.00     27.25 o 
   7   3   2      749.34      550.50     45.73 o 
   9   3   2     1053.23      815.45     39.75 o 
  11   3   2      523.96      445.86     31.73 o 
  13   3   2     1757.26     1541.35     89.90 o 
  15   3   2      158.36       90.30     40.23 o 
  17   3   2      585.57      830.98     80.59 o 
  19   3   2       10.80        3.00     34.33 o 
  21   3   2        0.20        0.00     42.86 o 
  23   3   2        2.11       32.88     82.86 o 
 -24   4   2       21.58        0.00     57.38 o 
 -22   4   2       18.72       65.53     65.66 o 
 -20   4   2      430.09      450.29     92.61 o 
 -18   4   2        1.17        0.00     32.69 o 
 -16   4   2      783.39      712.95     51.66 o 
 -14   4   2       37.18       47.18     33.81 o 
 -12   4   2     1895.67     1584.47     67.54 o 
 -10   4   2     1358.25     1337.65     53.45 o 
  -8   4   2      924.37      919.86     48.65 o 
  -6   4   2      879.86      974.54     40.92 o 
  -4   4   2     1557.25     1695.57     54.96 o 
  -2   4   2     7705.08     8109.80    154.92 o 
   0   4   2     4074.78     4107.46     92.09 o 
   2   4   2    20104.29    19109.33    327.04 o 
   4   4   2      852.23      670.86     44.86 o 
   6   4   2       88.76       66.33     20.31 o 
   8   4   2      910.39     1039.07     50.05 o 
  10   4   2      582.16      444.26     39.22 o 
  12   4   2       23.36       67.51     35.01 o 
  14   4   2      529.08      734.70     74.65 o 
  16   4   2      252.75      346.72     64.56 o 
  18   4   2       81.06       79.50     45.03 o 
  20   4   2      213.08      260.60     85.13 o 
  22   4   2       41.92       96.70    112.72 o 
 -21   5   2      192.62      170.61     78.81 o 
 -19   5   2      186.07      171.90     74.52 o 
 -17   5   2      752.49      719.96     83.75 o 
 -15   5   2       26.36       60.85     28.37 o 
 -13   5   2       20.88       18.89     20.52 o 
 -11   5   2     2470.67     2637.41    100.30 o 
  -9   5   2     1878.44     2206.68    124.40 o 
  -7   5   2      853.65      745.16     43.49 o 
  -5   5   2     6745.42     6611.98    160.92 o 
  -3   5   2     3022.71     2906.13     93.29 o 
  -1   5   2    20872.71    20570.23    390.69 o 
   1   5   2       66.09       62.43     24.02 o 
   3   5   2     2126.99     2043.43     72.72 o 
   5   5   2      648.44      772.26     70.13 o 
   7   5   2      719.52      842.87     57.01 o 
   9   5   2      190.62      327.13     42.72 o 
  11   5   2     1248.96     1250.11     76.13 o 
  13   5   2      700.83      854.92     88.47 o 
  15   5   2       38.07       88.61     39.30 o 
  17   5   2       27.10       40.97     38.97 o 
  19   5   2        8.90       31.31     47.27 o 
  21   5   2       94.61      143.89     83.30 o 
 -20   6   2       45.54       68.99     68.99 o 
 -18   6   2     1693.08     1847.33    211.25 o 
 -16   6   2       59.68        0.00     34.67 o 
 -14   6   2       74.29       85.92     45.52 o 
 -12   6   2      129.94       99.05     31.50 o 
 -10   6   2        6.24       93.45     32.59 o 
  -8   6   2      433.80      331.06     42.22 o 
  -6   6   2      929.92     1082.09     75.65 o 
  -4   6   2     1410.06     1421.93     74.02 o 
  -2   6   2       32.58      117.37     34.25 o 
   0   6   2     1235.69     1091.48     67.61 o 
   2   6   2      376.43      531.00     48.30 o 
   4   6   2     2246.11     2395.38    117.27 o 
   6   6   2      206.33      233.34     41.15 o 
   8   6   2     4304.98     4091.13    148.16 o 
  10   6   2     1015.32      934.12     75.01 o 
  12   6   2       15.04       26.59     33.36 o 
  14   6   2      402.95      372.95     66.39 o 
  16   6   2      162.53      371.85    123.54 o 
  18   6   2       38.71       73.74     62.35 o 
 -19   7   2        5.10       25.04     68.44 o 
 -17   7   2        0.53       78.02     61.40 o 
 -15   7   2      822.17      810.73     95.00 o 
 -13   7   2       27.21       19.96     37.92 o 
 -11   7   2     1535.28     1149.83     91.69 o 
  -9   7   2      160.62      289.70     44.65 o 
  -7   7   2       11.48       23.29     31.22 o 
  -5   7   2       58.88        0.00     24.73 o 
  -3   7   2      354.88      389.03     58.84 o 
  -1   7   2      527.37      617.54     75.30 o 
   1   7   2     2245.62     2026.88    104.44 o 
   3   7   2      254.51      261.85     46.81 o 
   5   7   2      570.95      614.05     96.78 o 
   7   7   2        5.60       46.15     32.07 o 
   9   7   2      854.53      997.48     78.72 o 
  11   7   2      189.18      219.84     47.07 o 
  13   7   2        1.67       14.63     41.26 o 
  15   7   2       83.24       39.61     59.98 o 
  17   7   2       96.66      117.08     73.39 o 
 -16   8   2       74.32      135.83     78.79 o 
 -14   8   2       97.85       88.30     71.77 o 
 -12   8   2       90.38      121.76     58.11 o 
 -10   8   2       46.51       81.07     37.68 o 
  -8   8   2      160.61      139.17     43.19 o 
  -6   8   2      190.63      247.47     61.61 o 
  -4   8   2       24.25        0.00     33.22 o 
  -2   8   2       49.73      105.28     37.09 o 
   0   8   2      200.52      169.76     45.02 o 
   2   8   2        1.34        0.00     29.82 o 
   4   8   2       71.85       62.45     35.21 o 
   6   8   2       92.05      179.90     54.55 o 
   8   8   2      672.49      861.32     78.12 o 
  10   8   2       34.73       57.79     38.47 o 
  12   8   2       22.26       36.21     43.95 o 
  14   8   2       63.13      106.75     74.76 o 
 -13   9   2       11.67       16.75     53.78 o 
 -11   9   2      649.22      487.68     92.06 o 
  -9   9   2       31.74      232.55    133.36 o 
  -7   9   2       50.70       25.87     39.27 o 
  -5   9   2        4.05        0.00     40.41 o 
  -3   9   2      312.43      239.27     56.61 o 
  -1   9   2        9.04       51.06     43.61 o 
   1   9   2        0.05       69.70     48.38 o 
   3   9   2        1.09       37.24     40.52 o 
   5   9   2      318.69      324.78    104.32 o 
   7   9   2      179.14      172.43     61.75 o 
   9   9   2       12.47       38.50     42.19 o 
  11   9   2       51.63       30.31     81.55 o 
  -8  10   2        4.06       97.54     74.02 o 
  -6  10   2       53.57       73.75     62.90 o 
  -4  10   2      168.09       12.99     48.71 o 
  -2  10   2        4.82       39.89     65.47 o 
   0  10   2       59.74      111.45     69.96 o 
   2  10   2       68.26        0.00     55.26 o 
   4  10   2       16.95      109.78     70.24 o 
   6  10   2       32.86       16.21     46.07 o 
 -25   1   3       64.36       91.47     66.94 o 
 -23   1   3       14.03        3.69     38.93 o 
 -21   1   3       13.34       19.46     27.80 o 
 -19   1   3     1201.17     1376.89    197.51 o 
 -17   1   3      646.72      490.02     59.09 o 
 -15   1   3       44.80       95.05     40.18 o 
 -13   1   3     3438.14     3202.37     94.63 o 
 -11   1   3      249.30      247.10     32.45 o 
  -9   1   3    15063.84    17337.53    266.60 o 
  -7   1   3     3643.50     3957.30     60.73 o 
  -5   1   3   181404.50   193498.91   1250.60 o 
  -3   1   3      437.84      472.25     12.95 o 
  -1   1   3    15780.85    16960.46    122.83 o 
   1   1   3     4327.26     4684.09     69.23 o 
   3   1   3    11730.17    12318.55    105.86 o 
   5   1   3     2336.65     2570.60     73.24 o 
   7   1   3     4136.56     3705.32     48.95 o 
   9   1   3       36.48      150.40     33.81 o 
  11   1   3     2904.77     2389.10     59.36 o 
  13   1   3     5886.63     6254.17    475.13 o 
  15   1   3     6819.79     5728.42    201.63 o 
  17   1   3      533.85      578.04     67.36 o 
  19   1   3      116.62      137.57     58.13 o 
  21   1   3        0.14        0.00     64.51 o 
  23   1   3       54.31       33.21     63.13 o 
 -24   2   3       59.79       22.18     48.24 o 
 -22   2   3      212.46      355.53     99.54 o 
 -20   2   3      149.48      234.46     59.78 o 
 -18   2   3       64.91       95.36     31.65 o 
 -16   2   3      434.36      550.29     45.32 o 
 -14   2   3     2310.78     2343.27     93.79 o 
 -12   2   3     4269.75     3507.61    159.22 o 
 -10   2   3       46.20       99.11     29.09 o 
  -8   2   3     7797.09     7578.42    180.68 o 
  -6   2   3    11307.18     9484.94    102.98 o 
  -4   2   3    13698.83    13584.25    152.11 o 
  -2   2   3    74001.80    74908.18    490.49 o 
   0   2   3    45546.30    45990.18    490.75 o 
   2   2   3    17903.71    22246.09    302.31 o 
   4   2   3     5555.13     5178.76     77.77 o 
   6   2   3    10921.86     9020.60    190.07 o 
   8   2   3       24.95       79.83     14.81 o 
  10   2   3     1168.37     1299.76     69.87 o 
  12   2   3     3453.20     3552.98    152.51 o 
  14   2   3        0.73      115.86    103.23 o 
  16   2   3       11.68       19.06     34.53 o 
  18   2   3        0.28        0.00     39.39 o 
  20   2   3       50.09       96.92     58.72 o 
  22   2   3       58.55       28.51     59.62 o 
 -25   3   3      117.42      137.03     84.44 o 
 -23   3   3      309.50      263.33     81.88 o 
 -21   3   3      217.62      185.37     57.58 o 
 -19   3   3     1868.82     2050.63    136.45 o 
 -17   3   3     1046.36     1025.45     78.76 o 
 -15   3   3       62.18      201.17     31.81 o 
 -13   3   3     2410.13     2513.64     77.16 o 
 -11   3   3      112.58       91.88     27.79 o 
  -9   3   3     5592.81     5833.65    116.52 o 
  -7   3   3     4777.29     4240.71    176.32 o 
  -5   3   3      735.59      943.64     29.72 o 
  -3   3   3    11063.46    10514.53    146.41 o 
  -1   3   3     2325.95     1677.66     40.31 o 
   1   3   3      915.61     1121.40     35.14 o 
   3   3   3      365.23      327.76     36.31 o 
   5   3   3        8.82        1.13     10.03 o 
   7   3   3     1588.02     1208.71     40.41 o 
   9   3   3     1890.09     1580.98     46.58 o 
  11   3   3      545.56      474.87     64.72 o 
  13   3   3       81.44      120.23     38.01 o 
  15   3   3      414.11      291.01     75.38 o 
  17   3   3      112.93      187.96     98.31 o 
  19   3   3      246.22      183.05     59.91 o 
  21   3   3      190.92      266.74     84.54 o 
 -24   4   3        1.66       40.94     59.37 o 
 -22   4   3        2.05        0.00     45.73 o 
 -20   4   3       68.26       82.90     57.28 o 
 -18   4   3      897.01      875.09     88.98 o 
 -16   4   3       49.58        0.00     30.48 o 
 -14   4   3       13.14       50.78     22.04 o 
 -12   4   3      489.06      458.24     34.79 o 
 -10   4   3     2041.11     1623.90    122.42 o 
  -8   4   3        9.76       36.14     15.78 o 
  -6   4   3       54.12      226.56     32.20 o 
  -4   4   3     3021.40     3389.19     76.27 o 
  -2   4   3     9725.94     8298.50    150.02 o 
   0   4   3     4914.45     4273.77     93.24 o 
   2   4   3      453.62      300.88     28.04 o 
   4   4   3      534.41      471.69     40.29 o 
   6   4   3     1076.24     1227.08     80.68 o 
   8   4   3      131.11      186.12     28.56 o 
  10   4   3      590.14      578.49     47.80 o 
  12   4   3     1416.67     1369.80     90.76 o 
  14   4   3        2.15       56.73     39.25 o 
  16   4   3      227.84      340.23     58.34 o 
  18   4   3      175.72      102.15     53.27 o 
  20   4   3       37.31      150.92     69.18 o 
 -23   5   3       94.69      132.79     85.27 o 
 -21   5   3      171.53       75.59     61.59 o 
 -19   5   3        1.60       22.67     56.96 o 
 -17   5   3        6.99       40.67     41.77 o 
 -15   5   3      186.66      207.60     51.04 o 
 -13   5   3      213.45      240.25     40.59 o 
 -11   5   3       50.84       24.33     39.31 o 
  -9   5   3        9.47        0.00     15.57 o 
  -7   5   3      333.97      359.90     32.45 o 
  -5   5   3     1494.79     1585.04     60.32 o 
  -3   5   3     8933.07     8844.02    185.86 o 
  -1   5   3      381.45      296.87     38.88 o 
   1   5   3     1755.38     1724.29     73.68 o 
   3   5   3       56.30      206.57     29.10 o 
   5   5   3      217.36      382.09     45.04 o 
   7   5   3      105.82      122.96     29.21 o 
   9   5   3       20.27       34.62     23.05 o 
  11   5   3      201.03      221.14     54.04 o 
  13   5   3      623.27      608.19     75.04 o 
  15   5   3       26.57        0.00     36.02 o 
  17   5   3      495.57      623.19     84.44 o 
  19   5   3       64.24        0.00     46.39 o 
 -20   6   3       53.71        0.00     62.96 o 
 -18   6   3      127.88      293.36     90.47 o 
 -16   6   3       52.42       70.09     47.94 o 
 -14   6   3       76.61       39.83     43.69 o 
 -12   6   3       34.85       98.89     66.75 o 
 -10   6   3      604.63      694.57     71.66 o 
  -8   6   3      366.96      448.54     43.82 o 
  -6   6   3      450.87      352.11     38.24 o 
  -4   6   3     2292.34     2186.66    100.13 o 
  -2   6   3       40.59      107.45     40.66 o 
   0   6   3       18.44       56.96     40.66 o 
   2   6   3        1.63       31.93     25.65 o 
   4   6   3      251.89      348.88     42.76 o 
   6   6   3       67.29       99.99     41.25 o 
   8   6   3       10.71       59.56     33.80 o 
  10   6   3        0.04       37.44     25.91 o 
  12   6   3      480.40      514.43     68.61 o 
  14   6   3      114.23      278.39     65.87 o 
  16   6   3       73.59       95.12     53.77 o 
  18   6   3      162.49      105.62     72.44 o 
 -19   7   3      292.02      191.68     83.21 o 
 -17   7   3      350.01      556.76    160.23 o 
 -15   7   3      454.65      553.92    101.74 o 
 -13   7   3     1157.00     1046.44    145.16 o 
 -11   7   3       33.90       52.78     31.87 o 
  -9   7   3      990.00     1057.08     71.20 o 
  -7   7   3     1058.76      917.92     71.51 o 
  -5   7   3      300.91      248.61     48.54 o 
  -3   7   3       38.10       18.59     24.31 o 
  -1   7   3     1414.11     1339.50     79.00 o 
   1   7   3      743.84      664.73     77.61 o 
   3   7   3       11.99        0.00     27.01 o 
   5   7   3      293.55      487.14     59.04 o 
   7   7   3      628.65      460.01     81.25 o 
   9   7   3       79.45       78.44     52.54 o 
  11   7   3      134.41      195.02     67.81 o 
  13   7   3      246.57      293.91    107.02 o 
  15   7   3       77.13        8.17     47.82 o 
  17   7   3       51.91       67.35     79.38 o 
 -16   8   3      199.04      194.70     98.10 o 
 -14   8   3        0.49       49.52     53.34 o 
 -12   8   3      167.54      286.10     75.47 o 
 -10   8   3      377.83      449.13     67.28 o 
  -8   8   3        1.18        0.00     40.15 o 
  -6   8   3       98.27      158.55    117.59 o 
  -4   8   3      252.19      289.65     58.87 o 
  -2   8   3       62.83       52.44     40.14 o 
   0   8   3      101.95       12.05     33.77 o 
   2   8   3      127.14      125.59     49.42 o 
   4   8   3      104.02       43.55     37.34 o 
   6   8   3      203.69      233.89     50.22 o 
   8   8   3       16.66       17.58     28.43 o 
  10   8   3      640.15      510.89     89.22 o 
  12   8   3      173.87       60.18     56.11 o 
  14   8   3       25.65       46.59     59.77 o 
 -13   9   3      114.37       89.52     71.95 o 
 -11   9   3       59.18        0.00     45.24 o 
  -9   9   3      331.29      290.72     78.29 o 
  -7   9   3       62.41        0.00     40.22 o 
  -5   9   3       12.11        0.42     29.87 o 
  -3   9   3       86.96      142.00     83.99 o 
  -1   9   3        1.75       72.20     49.18 o 
   1   9   3      135.66      153.94     57.59 o 
   3   9   3        1.87        0.00     37.53 o 
   5   9   3       64.91      161.99     66.58 o 
   7   9   3       53.86       32.36     42.75 o 
   9   9   3       38.25        9.89     50.24 o 
  11   9   3        4.43       15.95     52.55 o 
  -8  10   3       64.21       28.12     64.32 o 
  -6  10   3       36.16       47.83     59.12 o 
  -4  10   3       41.34       34.80     62.13 o 
  -2  10   3      145.54      502.63    107.07 o 
   0  10   3      121.28      111.40     65.42 o 
   2  10   3      150.59      153.35     71.51 o 
   4  10   3       37.64       11.85     44.07 o 
   6  10   3       14.77      144.77    100.01 o 
 -26   0   4      259.42       88.60    124.97 o 
 -24   0   4       40.86       65.46    109.10 o 
 -22   0   4     1266.45     1120.32    155.94 o 
 -20   0   4     1370.26     1290.60    130.90 o 
 -18   0   4      153.31      162.78     45.07 o 
 -16   0   4        9.96        4.51     27.12 o 
 -14   0   4    10396.14    10727.16    319.11 o 
 -12   0   4     5079.29     6090.76    279.48 o 
 -10   0   4    25461.72    24154.40    505.86 o 
  -8   0   4    17994.44    17028.17    328.21 o 
  -6   0   4    12270.28    14202.06    317.03 o 
  -4   0   4     7801.55     7362.67    296.36 o 
  -2   0   4       98.20       25.18      9.53 o 
   0   0   4    21698.29    24138.63    365.53 o 
   2   0   4    43216.26    43486.81    566.61 o 
   4   0   4      942.56      842.63     44.79 o 
   6   0   4     4256.54     4692.04    115.91 o 
   8   0   4      252.36      189.59     23.92 o 
  10   0   4    20028.84    17178.75    527.98 o 
  12   0   4      953.04     1110.88     63.11 o 
  14   0   4     2896.66     2503.48    148.48 o 
  16   0   4      911.81     1070.86    158.70 o 
  18   0   4        5.53        0.00     59.69 o 
  20   0   4      112.25       62.87     72.06 o 
  22   0   4       10.27       20.40    107.44 o 
 -25   1   4        4.40      191.13    121.57 o 
 -23   1   4      100.09       33.40     45.06 o 
 -21   1   4      394.66      384.27     70.84 o 
 -19   1   4      121.45      194.13     77.09 o 
 -17   1   4     2625.00     2592.62     94.72 o 
 -15   1   4     1527.00     1622.22     64.70 o 
 -13   1   4        2.34        0.00     17.33 o 
 -11   1   4      365.33      427.79     31.79 o 
  -9   1   4     2510.72     2884.24     61.81 o 
  -7   1   4     2848.11     2496.66     39.84 o 
  -5   1   4     3159.44     2653.94     43.58 o 
  -3   1   4   118030.75   131315.98   1007.06 o 
  -1   1   4     5485.34     6427.54     79.53 o 
   1   1   4     2652.87     3498.06     65.62 o 
   3   1   4    13337.18    13178.94    120.79 o 
   5   1   4    10740.59    11105.74    241.54 o 
   7   1   4     4917.62     4868.35    118.27 o 
   9   1   4      193.83      450.07     41.67 o 
  11   1   4     3562.68     3473.08    124.04 o 
  13   1   4      119.73      221.95     78.37 o 
  15   1   4     3760.23     3786.43    163.03 o 
  17   1   4       52.99       60.71     50.08 o 
  19   1   4      151.47      167.71     67.50 o 
  21   1   4      585.23      591.48     98.35 o 
 -26   2   4        0.13        0.00     68.12 o 
 -24   2   4        1.82        0.00     42.34 o 
 -22   2   4      130.70       58.74     52.77 o 
 -20   2   4      263.96      224.16     35.84 o 
 -18   2   4      268.39      357.21     57.62 o 
 -16   2   4     1320.56     1452.42     74.73 o 
 -14   2   4       80.91      121.62     28.87 o 
 -12   2   4      164.37      412.72     32.89 o 
 -10   2   4     8810.32     8504.96    170.87 o 
  -8   2   4     3055.18     3880.03    109.94 o 
  -6   2   4      997.90     1694.06     51.93 o 
  -4   2   4     7975.37     7220.93     85.34 o 
  -2   2   4     4243.52     5198.72    123.85 o 
   0   2   4     6117.22     6653.22     79.70 o 
   2   2   4       34.22      125.04     22.33 o 
   4   2   4     3483.74     3555.40     58.03 o 
   6   2   4     3738.43     3417.59    169.71 o 
   8   2   4     5794.94     6012.22    446.62 o 
  10   2   4     1902.97     1644.12     80.94 o 
  12   2   4       19.14        0.00     29.27 o 
  14   2   4       16.99       42.68     32.77 o 
  16   2   4      163.19      124.18     43.94 o 
  18   2   4        0.11       19.94     34.10 o 
  20   2   4       38.58      115.12     62.61 o 
  22   2   4        0.65       17.57     63.81 o 
 -25   3   4       69.10       78.75     70.93 o 
 -23   3   4       14.88       77.17     59.84 o 
 -21   3   4       23.38       86.72     53.87 o 
 -19   3   4      336.66      480.96     58.10 o 
 -17   3   4      161.19      145.51     51.06 o 
 -15   3   4      258.16      103.73     40.13 o 
 -13   3   4      170.26      144.72     23.32 o 
 -11   3   4     1536.85     1227.49     73.97 o 
  -9   3   4     3928.85     3270.39     68.36 o 
  -7   3   4        4.14       40.45     27.87 o 
  -5   3   4     2196.23     1983.86     41.86 o 
  -3   3   4    10520.94    10817.92    121.22 o 
  -1   3   4     2029.91     1883.48     45.54 o 
   1   3   4      103.29      200.90     16.61 o 
   3   3   4     1896.06     2112.47     57.98 o 
   5   3   4      483.34      378.35     23.39 o 
   7   3   4       33.36       34.56     28.16 o 
   9   3   4      288.84      407.30     45.60 o 
  11   3   4       11.05        9.60     24.69 o 
  13   3   4      416.37      457.73     63.34 o 
  15   3   4      286.43      440.17     67.77 o 
  17   3   4      320.22      432.40     74.44 o 
  19   3   4      294.44      391.54     76.59 o 
  21   3   4        5.48        0.00     60.45 o 
 -24   4   4       15.72       39.46     55.01 o 
 -22   4   4      597.20      757.60    133.32 o 
 -20   4   4      204.10      226.21     54.26 o 
 -18   4   4      357.47      354.09     72.77 o 
 -16   4   4      485.84      521.62     67.96 o 
 -14   4   4      574.13      616.37     75.91 o 
 -12   4   4      149.30      154.37     41.22 o 
 -10   4   4     1187.08     1028.03     44.97 o 
  -8   4   4      240.06      347.29     31.05 o 
  -6   4   4      752.73      718.15     51.11 o 
  -4   4   4      683.98      804.98     38.64 o 
  -2   4   4       22.45       73.77     35.69 o 
   0   4   4      135.70      276.12     27.35 o 
   2   4   4     1563.44     1245.66     45.51 o 
   4   4   4     1210.03     1205.07     58.04 o 
   6   4   4      383.43      274.20     31.55 o 
   8   4   4     1364.20     1517.62     67.02 o 
  10   4   4     1682.34     1583.52     93.78 o 
  12   4   4      263.85      248.71     51.09 o 
  14   4   4        9.46       79.33     40.85 o 
  16   4   4     1293.31     1484.99    118.81 o 
  18   4   4      118.31       51.74     44.12 o 
  20   4   4       63.37       31.32     53.88 o 
 -23   5   4      594.54      591.22    118.57 o 
 -21   5   4       25.38        0.00     45.06 o 
 -19   5   4       53.39      255.91     98.20 o 
 -17   5   4      173.49      126.71     49.43 o 
 -15   5   4     1930.25     1990.90    122.96 o 
 -13   5   4       75.35      197.09     47.25 o 
 -11   5   4       78.15      150.56     55.32 o 
  -9   5   4     1088.44      990.58     51.32 o 
  -7   5   4      907.66      934.77     44.45 o 
  -5   5   4     2419.62     1869.31     81.14 o 
  -3   5   4       33.16       35.05     18.28 o 
  -1   5   4     6825.96     7431.51    161.25 o 
   1   5   4      368.62      457.12     40.82 o 
   3   5   4       93.31      132.58     26.39 o 
   5   5   4     2777.15     2584.39    101.47 o 
   7   5   4      117.70      297.45     47.47 o 
   9   5   4       73.63      201.04     32.82 o 
  11   5   4     1622.06     1838.45    114.18 o 
  13   5   4        0.47       15.43     36.84 o 
  15   5   4      213.79      329.38     64.79 o 
  17   5   4      367.11      223.99     65.23 o 
  19   5   4       73.91       97.47     70.43 o 
 -22   6   4       26.14       22.64     54.54 o 
 -20   6   4       82.25      114.80    104.05 o 
 -18   6   4      312.46      505.31     89.24 o 
 -16   6   4      608.86      582.15     97.35 o 
 -14   6   4     1573.13     1287.10    143.97 o 
 -12   6   4       14.95        0.00     41.48 o 
 -10   6   4     1789.46     1960.78     84.63 o 
  -8   6   4     7126.17     6754.54    187.02 o 
  -6   6   4      137.42      201.56     52.88 o 
  -4   6   4     1661.11     1483.62     60.26 o 
  -2   6   4     7784.28     7892.23    196.00 o 
   0   6   4      839.73      996.31     56.02 o 
   2   6   4     7835.04     7062.56    189.52 o 
   4   6   4      116.21      160.15     35.53 o 
   6   6   4        0.19        0.00     23.54 o 
   8   6   4        0.70       17.88     33.80 o 
  10   6   4       15.90       53.02     41.03 o 
  12   6   4      349.29      521.30     97.75 o 
  14   6   4      152.23      139.24     61.53 o 
  16   6   4      142.48       90.94     57.70 o 
  18   6   4       34.56      132.08     71.53 o 
 -19   7   4       17.36       22.16     67.72 o 
 -17   7   4       94.48       38.57     47.15 o 
 -15   7   4      426.43      469.23    109.03 o 
 -13   7   4      138.69      113.10     49.59 o 
 -11   7   4      812.66      770.55     78.96 o 
  -9   7   4       73.14      110.98     48.74 o 
  -7   7   4      184.29      184.06     46.16 o 
  -5   7   4      636.83      875.67    114.15 o 
  -3   7   4       48.09       88.23     41.22 o 
  -1   7   4      124.30      179.92     77.71 o 
   1   7   4        4.77       68.83     61.22 o 
   3   7   4      104.31      128.58     47.11 o 
   5   7   4      117.43       51.57     34.20 o 
   7   7   4       38.51       40.00     32.76 o 
   9   7   4      621.27      564.98     90.55 o 
  11   7   4        5.17       52.66     45.75 o 
  13   7   4      125.85      152.80     56.26 o 
  15   7   4        1.99        0.00     47.02 o 
 -16   8   4        0.02        6.72     73.74 o 
 -14   8   4       45.92      306.78    193.35 o 
 -12   8   4      105.64      136.98     69.03 o 
 -10   8   4      119.71       94.26     64.23 o 
  -8   8   4      135.16      151.51     75.17 o 
  -6   8   4        5.36        8.58     45.10 o 
  -4   8   4      162.02      166.88     45.77 o 
  -2   8   4      535.11      576.94     76.95 o 
   0   8   4      910.20      970.13    100.22 o 
   2   8   4      861.61      941.29    113.77 o 
   4   8   4       50.11      155.21     72.85 o 
   6   8   4       34.28       64.34     37.62 o 
   8   8   4       38.10      166.23     87.76 o 
  10   8   4      107.57      212.85     85.61 o 
  12   8   4       13.71        0.00     38.93 o 
  14   8   4       12.28        0.00     79.45 o 
 -13   9   4        0.23        0.00     61.49 o 
 -11   9   4       44.65       19.31     50.99 o 
  -9   9   4       80.02       12.51     51.61 o 
  -7   9   4       63.62      100.13     72.29 o 
  -5   9   4       65.22        0.00     39.72 o 
  -3   9   4       23.28        7.59     44.33 o 
  -1   9   4      266.99      337.26     72.86 o 
   1   9   4      171.74       88.18     49.54 o 
   3   9   4       58.62       50.91     45.40 o 
   5   9   4      219.60      345.28    125.15 o 
   7   9   4        2.60        0.00     40.65 o 
   9   9   4       28.91       21.23     45.21 o 
  11   9   4      173.05      108.56    103.20 o 
  -8  10   4       41.60       88.78     74.01 o 
  -6  10   4        2.14       30.65     84.24 o 
  -4  10   4        0.07       37.32     45.98 o 
  -2  10   4       42.55       60.65     51.32 o 
   0  10   4        1.23        0.00     48.88 o 
   2  10   4        3.67       53.65     53.10 o 
   4  10   4        1.38        0.00     55.54 o 
   6  10   4       13.05        0.00     92.84 o 
 -25   1   5      137.81      164.47     78.67 o 
 -23   1   5       56.62       28.10     36.30 o 
 -21   1   5      671.33      706.98     77.59 o 
 -19   1   5      549.54      683.69     57.24 o 
 -17   1   5      238.23      335.73     38.56 o 
 -15   1   5        0.76        0.00     17.86 o 
 -13   1   5       73.16       63.71     16.94 o 
 -11   1   5     7231.95     6253.45    111.95 o 
  -9   1   5      180.14      208.83     13.65 o 
  -7   1   5     4552.75     3614.10     69.57 o 
  -5   1   5    29509.52    28395.56    289.39 o 
  -3   1   5      869.61      888.45     38.00 o 
  -1   1   5    18961.96    17527.70    224.45 o 
   1   1   5    31709.44    30139.74    379.50 o 
   3   1   5     1734.32     1816.56     32.05 o 
   5   1   5     3829.07     4008.56    118.33 o 
   7   1   5      519.00      513.55     67.49 o 
   9   1   5     1374.73     1321.76     69.09 o 
  11   1   5       43.53      134.43     65.72 o 
  13   1   5     1553.78     1364.22     91.13 o 
  15   1   5      498.76      499.02     61.59 o 
  17   1   5        1.79       66.02     49.35 o 
  19   1   5      566.95      775.30    123.34 o 
  21   1   5        7.12       42.45     60.74 o 
 -26   2   5       44.14       14.97     59.00 o 
 -24   2   5      243.65      144.16     60.70 o 
 -22   2   5      112.52       90.85     44.82 o 
 -20   2   5     1442.68     1490.14    113.45 o 
 -18   2   5     1794.48     1521.95     74.95 o 
 -16   2   5      618.74      617.64     79.54 o 
 -14   2   5      703.51      822.04     40.47 o 
 -12   2   5     1627.14     1943.97     65.49 o 
 -10   2   5     6222.07     4894.94    124.55 o 
  -8   2   5     2495.20     3114.12    102.17 o 
  -6   2   5        0.92        0.00      4.33 o 
  -4   2   5     4718.13     4985.56     93.78 o 
  -2   2   5     2324.15     2774.64     63.65 o 
   0   2   5      880.94     1010.74     38.66 o 
   2   2   5      678.43      985.20     29.26 o 
   4   2   5     3891.24     4287.33     75.98 o 
   6   2   5        3.79      156.69     30.94 o 
   8   2   5     6768.73     5960.10    172.27 o 
  10   2   5       67.28      105.69     56.44 o 
  12   2   5       69.97      114.04     57.45 o 
  14   2   5     2269.03     2372.73    142.25 o 
  16   2   5      188.06      279.68     56.97 o 
  18   2   5      577.25      543.44     99.69 o 
  20   2   5     1001.38      962.58    135.13 o 
 -25   3   5      133.27       33.85     55.93 o 
 -23   3   5       70.14       19.47     43.93 o 
 -21   3   5        0.08        0.00     43.28 o 
 -19   3   5      255.74      401.96     81.84 o 
 -17   3   5      409.24      573.32     60.62 o 
 -15   3   5     2253.07     2183.22    104.09 o 
 -13   3   5      471.06      578.60     59.72 o 
 -11   3   5     1411.83     1007.87     62.46 o 
  -9   3   5    14168.84    12091.89    457.06 o 
  -7   3   5     3507.00     3868.92    147.83 o 
  -5   3   5     2000.49     1722.93     46.30 o 
  -3   3   5     9568.81     9000.77    394.45 o 
  -1   3   5        5.60       69.31     15.90 o 
   1   3   5    15942.59    14557.51    229.39 o 
   3   3   5     3175.88     2576.31     64.41 o 
   5   3   5      722.40      716.00     31.84 o 
   7   3   5      691.76      588.37     47.86 o 
   9   3   5     1055.49     1023.65     75.89 o 
  11   3   5     1911.77     2110.29    113.66 o 
  13   3   5      827.34      858.97     84.35 o 
  15   3   5      384.67      521.53     66.66 o 
  17   3   5      360.35      608.01     94.32 o 
  19   3   5      113.16      153.22     83.36 o 
  21   3   5       24.07        0.00     52.97 o 
 -24   4   5      216.66      236.59     83.85 o 
 -22   4   5      207.95      306.73     79.45 o 
 -20   4   5      159.92      171.99     62.95 o 
 -18   4   5      676.38      885.73    103.11 o 
 -16   4   5      903.72     1203.08     92.37 o 
 -14   4   5      242.41      365.47     53.60 o 
 -12   4   5      265.37      566.32     65.96 o 
 -10   4   5      226.22      493.45     53.15 o 
  -8   4   5        0.62        0.00     10.99 o 
  -6   4   5     6927.02     5795.76    111.32 o 
  -4   4   5        2.18      234.66     41.20 o 
  -2   4   5     1900.33     1378.86     39.98 o 
   0   4   5       20.79       11.14     10.56 o 
   2   4   5        3.59        0.47     12.20 o 
   4   4   5      419.17      475.35     39.44 o 
   6   4   5      293.24      431.23     61.57 o 
   8   4   5       17.29        0.00     28.88 o 
  10   4   5      703.58      601.06     67.58 o 
  12   4   5      402.10      686.37     70.34 o 
  14   4   5      244.80      408.30     65.10 o 
  16   4   5       41.80       12.97     36.54 o 
  18   4   5       82.11      181.27     62.96 o 
  20   4   5       39.48        0.00     54.94 o 
 -23   5   5      452.52      554.06    154.90 o 
 -21   5   5        0.23      142.55     86.20 o 
 -19   5   5       69.91      133.77     52.45 o 
 -17   5   5      717.64      774.92     88.34 o 
 -15   5   5      315.94      395.07     95.25 o 
 -13   5   5       15.40        0.00     35.76 o 
 -11   5   5      865.74      990.30     82.66 o 
  -9   5   5     5155.39     4257.85    109.07 o 
  -7   5   5     1460.12     1383.21     55.60 o 
  -5   5   5     4273.92     3529.63     83.41 o 
  -3   5   5     3879.15     3713.16    123.57 o 
  -1   5   5       22.14        2.85     24.82 o 
   1   5   5     1470.89     1339.98    160.78 o 
   3   5   5       14.32       45.62     23.51 o 
   5   5   5       94.03       70.25     26.18 o 
   7   5   5      123.84      197.94     46.28 o 
   9   5   5      422.41      477.77     56.94 o 
  11   5   5      151.96      126.16     53.00 o 
  13   5   5       58.53       84.35     40.79 o 
  15   5   5      355.97      610.58     82.26 o 
  17   5   5       98.42      125.69     55.03 o 
  19   5   5        0.01       40.30     54.14 o 
 -22   6   5       80.64       80.64     85.36 o 
 -20   6   5      702.30      911.28    156.99 o 
 -18   6   5       63.90       41.24     47.20 o 
 -16   6   5       19.70      134.49     57.02 o 
 -14   6   5      809.50      849.16     87.82 o 
 -12   6   5      144.75       93.92     41.77 o 
 -10   6   5     4583.37     4139.08    124.99 o 
  -8   6   5        0.37       68.02     40.20 o 
  -6   6   5     8169.21     8282.29    271.90 o 
  -4   6   5       72.89      122.23     37.37 o 
  -2   6   5      498.14      493.34     54.44 o 
   0   6   5      284.00      408.51     41.91 o 
   2   6   5      533.95      591.36     76.19 o 
   4   6   5     2918.16     3109.15    118.72 o 
   6   6   5      360.80      531.20     74.34 o 
   8   6   5      703.32      806.15     57.10 o 
  10   6   5       80.98      143.03     63.69 o 
  12   6   5        6.68       54.20     44.31 o 
  14   6   5       66.97       81.97     55.93 o 
  16   6   5      257.87      274.13     75.37 o 
  18   6   5       40.45       50.53     64.78 o 
 -19   7   5      260.96      213.75    100.40 o 
 -17   7   5       22.40       31.89     46.89 o 
 -15   7   5        0.14        0.00     41.98 o 
 -13   7   5      136.64       60.32     65.85 o 
 -11   7   5      640.88      682.04     99.20 o 
  -9   7   5       57.39       39.46     33.11 o 
  -7   7   5      346.68      433.72     68.50 o 
  -5   7   5     3543.53     3526.60    168.58 o 
  -3   7   5     2677.99     2446.50    140.79 o 
  -1   7   5        1.06       29.44     33.59 o 
   1   7   5      139.20      154.64     67.88 o 
   3   7   5       64.97      119.35     34.35 o 
   5   7   5      179.97      139.35     36.89 o 
   7   7   5      348.21      367.11     84.91 o 
   9   7   5       16.10       37.31     40.71 o 
  11   7   5      296.69      224.87     63.03 o 
  13   7   5       64.57       21.27     40.38 o 
  15   7   5       15.39       38.45     53.92 o 
 -18   8   5       92.47        8.28     91.41 o 
 -16   8   5      830.67      619.59    120.28 o 
 -14   8   5      116.13       34.33     49.39 o 
 -12   8   5      365.98      184.25     68.87 o 
 -10   8   5       52.62      129.31     67.58 o 
  -8   8   5        9.31        0.00     41.25 o 
  -6   8   5      551.48      645.68     79.99 o 
  -4   8   5       44.19       12.54     36.27 o 
  -2   8   5      169.16      112.98     48.45 o 
   0   8   5     1058.18      905.53     89.71 o 
   2   8   5      338.68      445.72     78.36 o 
   4   8   5      215.44      207.96     63.52 o 
   6   8   5        3.18       48.90     42.17 o 
   8   8   5      167.45      140.91     80.63 o 
  10   8   5      390.29      476.10    191.45 o 
  12   8   5        8.40       21.63     52.06 o 
 -13   9   5        2.51       64.26     65.76 o 
 -11   9   5       33.95        0.00     53.75 o 
  -9   9   5      368.55      402.67    110.04 o 
  -7   9   5       25.80       73.17     45.69 o 
  -5   9   5        5.97       46.91     43.40 o 
  -3   9   5      157.06       83.69     52.70 o 
  -1   9   5        0.02       41.75     45.34 o 
   1   9   5      360.26      363.49     92.68 o 
   3   9   5        6.22       50.27     60.04 o 
   5   9   5      116.47      125.88     56.84 o 
   7   9   5        7.73        0.00     51.26 o 
   9   9   5       97.10       81.50     59.10 o 
  -8  10   5       10.28      213.31    172.15 o 
  -6  10   5       66.10      356.79    122.16 o 
  -4  10   5        3.51        0.00     40.96 o 
  -2  10   5       68.13       70.58     57.01 o 
   0  10   5      177.16       43.88     52.18 o 
   2  10   5       89.66      144.02     66.39 o 
   4  10   5        3.36      159.57     68.35 o 
 -26   0   6      222.71      158.03    184.47 o 
 -24   0   6       53.41       41.93     68.36 o 
 -22   0   6      141.86      225.79     66.87 o 
 -20   0   6     1529.12     1557.08    114.62 o 
 -18   0   6        5.08        0.00     27.52 o 
 -16   0   6     7641.59     7097.36    245.25 o 
 -14   0   6      153.42      260.78     53.82 o 
 -12   0   6      150.68       56.58     28.63 o 
 -10   0   6    23076.24    23378.19    498.12 o 
  -8   0   6        2.28       16.73     15.48 o 
  -6   0   6    77817.55    83294.73   1507.46 o 
  -4   0   6     1015.70     1355.87     68.65 o 
  -2   0   6    33422.56    34404.42    629.45 o 
   0   0   6    63463.41    71114.71   1283.53 o 
   2   0   6     1985.45     3183.96     94.47 o 
   4   0   6     2127.92     1750.64    140.05 o 
   6   0   6    15127.07    14458.70    320.46 o 
   8   0   6    43671.36    41506.99    943.88 o 
  10   0   6    25940.61    23627.98    594.00 o 
  12   0   6     2056.64     1777.49    174.56 o 
  14   0   6     1408.70     1291.26    165.23 o 
  16   0   6     1198.90     2833.38   1682.09 o 
  18   0   6      174.76      415.39    182.49 o 
  20   0   6       25.48        0.00    100.83 o 
 -25   1   6       85.03       62.24     67.08 o 
 -23   1   6      143.42       81.77     46.16 o 
 -21   1   6      514.68      410.02     61.04 o 
 -19   1   6     4177.07     4046.48    134.70 o 
 -17   1   6     1737.04     1533.51     99.40 o 
 -15   1   6      369.64      344.49     29.08 o 
 -13   1   6     3815.37     3540.21     84.94 o 
 -11   1   6     2532.60     2275.77     53.28 o 
  -9   1   6      108.00       88.37     19.91 o 
  -7   1   6     1403.30     1693.82     61.08 o 
  -5   1   6     1912.97     1850.88     38.92 o 
  -3   1   6    11733.07    12118.76    193.31 o 
  -1   1   6      276.30      550.12     27.66 o 
   1   1   6    26834.08    27232.17    376.39 o 
   3   1   6     3869.54     3503.98     59.40 o 
   5   1   6      436.04      484.75     24.64 o 
   7   1   6      649.93      828.88     51.36 o 
   9   1   6       97.96      107.94     30.93 o 
  11   1   6       28.51        0.00     21.85 o 
  13   1   6        0.40        6.91     26.46 o 
  15   1   6      415.24      417.72     74.48 o 
  17   1   6       26.46       19.05     48.97 o 
  19   1   6       55.97      168.18     81.09 o 
  21   1   6        5.18       13.26     55.22 o 
 -26   2   6       19.67        0.00     54.62 o 
 -24   2   6       81.64      130.53     58.46 o 
 -22   2   6      106.87       89.20     45.54 o 
 -20   2   6       90.52      167.00     49.83 o 
 -18   2   6        0.78       31.88     29.98 o 
 -16   2   6     1386.03     1344.62     82.58 o 
 -14   2   6     2300.52     2527.90     76.91 o 
 -12   2   6     2126.45     2140.00     84.29 o 
 -10   2   6     1856.96     1884.64     91.81 o 
  -8   2   6      352.26      501.57     41.56 o 
  -6   2   6     1110.62      915.61     28.17 o 
  -4   2   6       52.40      148.21     34.08 o 
  -2   2   6      790.88      750.46     49.38 o 
   0   2   6     2242.75     2227.10     53.02 o 
   2   2   6      327.09      477.35     42.63 o 
   4   2   6     2770.62     3700.01     68.59 o 
   6   2   6      527.69      403.47     42.65 o 
   8   2   6     1865.00     1967.50     91.38 o 
  10   2   6       48.66       46.67     38.37 o 
  12   2   6       46.90      152.67     44.38 o 
  14   2   6       30.43       58.03     39.28 o 
  16   2   6        5.22       20.50     35.88 o 
  18   2   6      311.98      347.61     85.32 o 
  20   2   6       55.64       90.89     71.73 o 
 -25   3   6       50.33       85.31     64.54 o 
 -23   3   6       49.82      165.33     71.78 o 
 -21   3   6        0.08        0.00     32.19 o 
 -19   3   6      297.06      361.94     57.96 o 
 -17   3   6      372.49      549.30     63.01 o 
 -15   3   6      824.80      520.16     56.64 o 
 -13   3   6      118.11      174.05     44.25 o 
 -11   3   6     1908.42     2138.17     99.49 o 
  -9   3   6       76.39      139.95     57.85 o 
  -7   3   6      357.09      300.40     32.08 o 
  -5   3   6      351.41      487.72     27.17 o 
  -3   3   6      864.31     1152.32     66.81 o 
  -1   3   6     5178.72     5028.29    123.65 o 
   1   3   6      840.14      577.69     26.77 o 
   3   3   6     1230.95      900.65     51.93 o 
   5   3   6      191.95      134.59     16.60 o 
   7   3   6      959.92      856.04     62.46 o 
   9   3   6     1362.96     1335.50     86.26 o 
  11   3   6      565.02      751.77     78.51 o 
  13   3   6      205.71      323.67     58.46 o 
  15   3   6       56.95      101.58     46.22 o 
  17   3   6      240.40      146.70     55.09 o 
  19   3   6      119.39       44.95     61.36 o 
 -24   4   6       11.01        5.37     48.93 o 
 -22   4   6       45.07        0.00     42.77 o 
 -20   4   6      344.29      482.77     66.19 o 
 -18   4   6       60.96       21.15     34.28 o 
 -16   4   6       43.09       76.29     37.94 o 
 -14   4   6      541.81      763.77     70.34 o 
 -12   4   6     1079.30     1263.07    140.05 o 
 -10   4   6      254.12      237.54     38.81 o 
  -8   4   6     5342.15     5425.11    119.51 o 
  -6   4   6     3139.96     2627.72     54.91 o 
  -4   4   6     1288.92     1470.91     88.91 o 
  -2   4   6      515.29      634.50     64.04 o 
   0   4   6      399.45      347.71     33.02 o 
   2   4   6     1798.24     1563.08     53.13 o 
   4   4   6      803.70      775.02     40.15 o 
   6   4   6      118.13      130.63     35.29 o 
   8   4   6       57.80       76.56     37.85 o 
  10   4   6     1564.77     2004.69    125.21 o 
  12   4   6      787.27      770.70     82.07 o 
  14   4   6       78.10       11.35     36.04 o 
  16   4   6       30.56      119.24     66.98 o 
  18   4   6       89.72       74.22     54.76 o 
 -23   5   6       35.00       21.40     59.09 o 
 -21   5   6      336.86      234.63     66.77 o 
 -19   5   6      107.33       41.38     45.05 o 
 -17   5   6        0.03       60.09     50.20 o 
 -15   5   6     1245.02     1070.19    110.58 o 
 -13   5   6     1731.93     2049.43    190.27 o 
 -11   5   6      511.99      612.85     63.92 o 
  -9   5   6     1001.73     1031.85     97.92 o 
  -7   5   6     4812.13     5410.04    191.99 o 
  -5   5   6     1786.21     1606.02     94.61 o 
  -3   5   6      950.47      991.96     66.38 o 
  -1   5   6     5300.78     4746.41    103.47 o 
   1   5   6      366.98      413.41     57.91 o 
   3   5   6      289.51      153.43     29.53 o 
   5   5   6     1281.65     1359.93     77.74 o 
   7   5   6      773.59      664.58     54.61 o 
   9   5   6     1404.79     1307.32    122.92 o 
  11   5   6      317.85      500.59     71.73 o 
  13   5   6      338.71      361.50     67.74 o 
  15   5   6       25.07       85.80     50.91 o 
  17   5   6       12.67       72.22     58.25 o 
 -22   6   6      249.16      212.69    120.57 o 
 -20   6   6      193.68       79.70     54.75 o 
 -18   6   6        3.53       50.53     47.18 o 
 -16   6   6       12.29        0.00     44.38 o 
 -14   6   6      476.06      669.57     85.96 o 
 -12   6   6      109.53      237.14     55.67 o 
 -10   6   6      448.40      562.73     95.81 o 
  -8   6   6     4953.35     4256.28    155.21 o 
  -6   6   6      385.96      396.02     51.72 o 
  -4   6   6      285.35      260.20     49.59 o 
  -2   6   6        6.30        0.00     30.78 o 
   0   6   6      501.83      644.70     72.15 o 
   2   6   6       64.99       92.69     39.79 o 
   4   6   6     1001.12      939.72     67.94 o 
   6   6   6       65.39       19.81     35.33 o 
   8   6   6       49.10      125.37     57.88 o 
  10   6   6      471.81      663.10     82.41 o 
  12   6   6     1445.54     1252.77    112.08 o 
  14   6   6       60.99        6.23     41.22 o 
  16   6   6      205.05      123.92     64.84 o 
 -19   7   6      253.32      229.49    115.34 o 
 -17   7   6      231.80      305.45     89.50 o 
 -15   7   6       20.22      155.01     84.54 o 
 -13   7   6      354.15      375.36     85.25 o 
 -11   7   6      364.81      323.90     77.66 o 
  -9   7   6       43.89        0.00     44.05 o 
  -7   7   6      219.63      172.86     44.99 o 
  -5   7   6       55.92        0.00     34.67 o 
  -3   7   6      578.30      599.04     73.71 o 
  -1   7   6     2574.31     2745.87    146.67 o 
   1   7   6        2.46      116.77     53.28 o 
   3   7   6       64.21       89.06     52.61 o 
   5   7   6        4.86       17.97     33.53 o 
   7   7   6       45.23       65.43     31.50 o 
   9   7   6      128.25      214.44     70.64 o 
  11   7   6      151.48       65.34     50.45 o 
  13   7   6      124.52      104.44     58.01 o 
  15   7   6       12.42       47.85     50.11 o 
 -18   8   6       37.26       19.84     61.18 o 
 -16   8   6       20.80       22.55     52.58 o 
 -14   8   6        7.18        8.21     46.19 o 
 -12   8   6        0.30       20.37     48.33 o 
 -10   8   6      397.09      523.36    102.50 o 
  -8   8   6      295.55      280.04     58.71 o 
  -6   8   6       68.64       14.70     39.82 o 
  -4   8   6      125.33      101.79     46.80 o 
  -2   8   6      141.84      344.25    101.93 o 
   0   8   6      125.75       76.30     44.18 o 
   2   8   6       25.35       25.98     37.31 o 
   4   8   6       45.46       44.14     43.23 o 
   6   8   6        0.38       43.16     48.36 o 
   8   8   6      157.57      234.80     97.15 o 
  10   8   6        0.00        7.34     44.14 o 
  12   8   6       62.87        0.00     57.17 o 
 -13   9   6       47.05        0.00     63.88 o 
 -11   9   6       38.93       47.50     58.18 o 
  -9   9   6       86.15       39.83     52.59 o 
  -7   9   6      139.34      189.96     82.96 o 
  -5   9   6        1.56       59.28     50.44 o 
  -3   9   6      297.86      206.11     76.15 o 
  -1   9   6       18.16        7.85     37.91 o 
   1   9   6      139.47       72.72     52.16 o 
   3   9   6       72.31       32.96     47.49 o 
   5   9   6      117.59      131.34     64.94 o 
   7   9   6       53.21        5.21     47.26 o 
   9   9   6       21.14       34.68     62.19 o 
  -8  10   6        2.59       17.89     57.00 o 
  -6  10   6      324.86      354.63    151.33 o 
  -4  10   6        6.76       48.00     46.51 o 
  -2  10   6       27.48       81.66     54.34 o 
   0  10   6       34.11       20.59     54.90 o 
   2  10   6        8.16        5.63     44.41 o 
   4  10   6       51.00       98.33     58.78 o 
 -25   1   7      330.16      538.14     87.19 o 
 -23   1   7      649.85      715.28     78.47 o 
 -21   1   7      579.31      704.98     74.60 o 
 -19   1   7       62.71      169.14     38.26 o 
 -17   1   7     1494.73     1410.07     63.12 o 
 -15   1   7     3594.98     3651.90    133.20 o 
 -13   1   7      659.06      540.12     35.08 o 
 -11   1   7    15491.71    13665.46    430.76 o 
  -9   1   7     1086.94      718.65     32.45 o 
  -7   1   7     2055.03     2694.81     54.71 o 
  -5   1   7      501.04      575.96     24.99 o 
  -3   1   7      806.36      846.14     67.05 o 
  -1   1   7     4586.95     5530.87    102.57 o 
   1   1   7      410.13      215.11     20.80 o 
   3   1   7    19998.93    18952.30    324.10 o 
   5   1   7    16144.54    14646.88    287.71 o 
   7   1   7       10.67      124.51     55.40 o 
   9   1   7      641.81      628.03     51.63 o 
  11   1   7      111.61      299.37     54.53 o 
  13   1   7        3.33       37.46     33.36 o 
  15   1   7      937.59     1163.25    120.90 o 
  17   1   7      150.33      467.12    125.59 o 
  19   1   7       81.20       28.17     56.91 o 
  21   1   7       60.95      125.65     83.51 o 
 -26   2   7       64.72       93.00     78.42 o 
 -24   2   7      216.73      378.51     73.45 o 
 -22   2   7      585.33      602.28     76.31 o 
 -20   2   7      807.13      797.42     87.13 o 
 -18   2   7       17.69       40.94     49.31 o 
 -16   2   7     2380.76     2272.28    109.70 o 
 -14   2   7     2632.86     2709.09    105.22 o 
 -12   2   7      608.98      653.18     46.08 o 
 -10   2   7        2.62       52.38     33.68 o 
  -8   2   7    29164.53    25963.46    498.69 o 
  -6   2   7     1292.58     1462.95     32.03 o 
  -4   2   7     1012.50     1014.81     40.47 o 
  -2   2   7     1028.50     1024.77     37.37 o 
   0   2   7     5686.91     4849.89     94.97 o 
   2   2   7     5297.41     3873.88     82.63 o 
   4   2   7      392.75      268.86     39.25 o 
   6   2   7        0.10       19.36     23.26 o 
   8   2   7      145.78      163.08     64.83 o 
  10   2   7     1411.79     1303.91    100.44 o 
  12   2   7      523.69      616.73     86.39 o 
  14   2   7      138.75      228.48     55.39 o 
  16   2   7        4.65       62.05     50.99 o 
  18   2   7       43.01       92.67     72.04 o 
  20   2   7        0.54        0.00     70.33 o 
 -25   3   7        8.35       72.95     59.52 o 
 -23   3   7      231.43      275.24     68.41 o 
 -21   3   7     1070.60     1282.80    125.22 o 
 -19   3   7      345.60      399.39     61.01 o 
 -17   3   7     3647.61     4011.84    191.59 o 
 -15   3   7      551.43      566.20     56.88 o 
 -13   3   7        8.12        0.00     23.16 o 
 -11   3   7      829.91      944.73     55.13 o 
  -9   3   7     1041.09     1404.15     57.17 o 
  -7   3   7     1437.83     1143.31     37.80 o 
  -5   3   7      295.37      207.03     54.56 o 
  -3   3   7     1622.04     1330.51     70.17 o 
  -1   3   7     5258.91     5183.34     92.48 o 
   1   3   7      185.95      313.91     20.05 o 
   3   3   7       88.30      124.49     31.52 o 
   5   3   7      327.48      242.23     30.56 o 
   7   3   7       88.72      126.84     36.73 o 
   9   3   7      795.99      904.43     77.50 o 
  11   3   7     1530.91     1595.91    117.92 o 
  13   3   7      595.38      590.53     70.32 o 
  15   3   7       28.25       14.15     34.22 o 
  17   3   7       18.03       65.17     57.15 o 
  19   3   7      147.13      213.17    106.22 o 
 -24   4   7       27.25       13.75     54.52 o 
 -22   4   7       19.92       59.03     45.85 o 
 -20   4   7      303.66      418.39     74.75 o 
 -18   4   7        9.08       48.97     35.23 o 
 -16   4   7       79.05      221.72     59.93 o 
 -14   4   7     3264.14     2679.30    152.13 o 
 -12   4   7       27.34        0.00     39.17 o 
 -10   4   7     2611.20     2312.29     89.29 o 
  -8   4   7       96.34       42.34     19.17 o 
  -6   4   7     6571.92     6696.21    172.21 o 
  -4   4   7      912.21      725.60     78.07 o 
  -2   4   7     2020.57     2118.45     86.36 o 
   0   4   7      475.98      412.31     48.34 o 
   2   4   7      418.48      694.40     45.19 o 
   4   4   7     1732.53     1722.65     64.66 o 
   6   4   7       37.24      299.00    100.41 o 
   8   4   7        6.88       72.88     35.82 o 
  10   4   7      265.09      169.52     51.34 o 
  12   4   7      493.35      475.56     69.18 o 
  14   4   7      585.53      693.02     86.64 o 
  16   4   7        2.31        0.00     38.50 o 
  18   4   7       16.14       40.95     57.05 o 
 -23   5   7        1.34        1.68     38.52 o 
 -21   5   7       17.20       68.79     48.29 o 
 -19   5   7        1.94       42.20     55.29 o 
 -17   5   7       10.32        6.27     30.74 o 
 -15   5   7        1.29       23.72     32.01 o 
 -13   5   7      806.54      721.53     72.29 o 
 -11   5   7     1145.52     1131.50     74.14 o 
  -9   5   7      708.33      781.69     82.57 o 
  -7   5   7      225.61      246.68     40.74 o 
  -5   5   7       62.61        0.00     35.98 o 
  -3   5   7       50.96       90.31     44.38 o 
  -1   5   7      564.21      505.23     56.24 o 
   1   5   7     1913.11     1441.89     68.11 o 
   3   5   7        0.11        0.00     19.04 o 
   5   5   7       23.90       24.83     25.78 o 
   7   5   7     2093.73     2076.91    153.68 o 
   9   5   7      817.23      903.71     84.95 o 
  11   5   7       78.25       71.32     41.07 o 
  13   5   7       60.09       37.74     44.54 o 
  15   5   7      250.28      247.27     73.42 o 
  17   5   7      102.17       17.63     49.09 o 
 -22   6   7        0.53       67.83     74.03 o 
 -20   6   7        6.12      117.07     74.33 o 
 -18   6   7       77.93       93.97     50.93 o 
 -16   6   7      388.10      415.24     71.94 o 
 -14   6   7      155.78      254.73     60.32 o 
 -12   6   7     2783.98     3061.58    156.62 o 
 -10   6   7       16.48        0.00     47.77 o 
  -8   6   7       39.67      156.12     62.87 o 
  -6   6   7     3091.78     3274.53    143.07 o 
  -4   6   7      314.48      480.98     63.65 o 
  -2   6   7     1463.94     1554.99     98.40 o 
   0   6   7      362.85      642.74     84.13 o 
   2   6   7      657.38      772.90     82.90 o 
   4   6   7      117.14      183.33     51.82 o 
   6   6   7       35.02       43.18     25.30 o 
   8   6   7       89.48      140.19     55.41 o 
  10   6   7      365.30      316.07     65.48 o 
  12   6   7      267.82      641.06    250.70 o 
  14   6   7       10.96       12.41     43.32 o 
  16   6   7      130.79       57.54     54.97 o 
 -19   7   7       72.00      117.88     73.64 o 
 -17   7   7       61.42        0.00     54.19 o 
 -15   7   7       22.45        0.00     41.19 o 
 -13   7   7     1708.79     1706.92    151.48 o 
 -11   7   7      524.95      551.99    103.23 o 
  -9   7   7       65.66       97.88     76.50 o 
  -7   7   7     1675.20     1514.98    104.05 o 
  -5   7   7      503.51      442.47     59.90 o 
  -3   7   7     3605.61     4074.15    197.28 o 
  -1   7   7       63.08      113.76     46.92 o 
   1   7   7       28.22       60.56     48.93 o 
   3   7   7     1341.47     1220.06     95.07 o 
   5   7   7      286.07      249.36     49.68 o 
   7   7   7      147.44      121.97     53.65 o 
   9   7   7      280.01      199.87     64.22 o 
  11   7   7      699.42      617.50     89.54 o 
  13   7   7      108.40      195.66    108.17 o 
 -18   8   7       10.89       53.03     74.53 o 
 -16   8   7       76.53      126.49     99.79 o 
 -14   8   7      142.38      215.96     79.59 o 
 -12   8   7        0.19        0.00     38.65 o 
 -10   8   7     1384.46     1588.97    160.90 o 
  -8   8   7       56.03       19.07     32.45 o 
  -6   8   7      366.54      379.64     69.68 o 
  -4   8   7      753.38      725.81     87.78 o 
  -2   8   7      198.43       97.61     44.92 o 
   0   8   7       20.59        9.39     37.42 o 
   2   8   7      372.86      226.00     73.01 o 
   4   8   7        2.88       41.21     42.89 o 
   6   8   7       75.87      175.63     71.83 o 
   8   8   7      175.71       38.49     74.02 o 
  10   8   7      200.46      158.99     75.40 o 
  12   8   7       35.38      118.19     80.50 o 
 -13   9   7       15.68       12.04     55.74 o 
 -11   9   7        6.89        0.00     57.17 o 
  -9   9   7       13.04        0.00     66.68 o 
  -7   9   7       59.48       27.22     57.29 o 
  -5   9   7       44.53       33.09     44.13 o 
  -3   9   7        0.01        0.00     37.86 o 
  -1   9   7        7.98        0.00     39.94 o 
   1   9   7      299.24      260.57     79.28 o 
   3   9   7        1.51       89.68     63.26 o 
   5   9   7       98.23      201.19     90.72 o 
   7   9   7        0.05      137.08     81.41 o 
  -8  10   7        2.76       42.87     61.74 o 
  -6  10   7      198.48      224.02    136.05 o 
  -4  10   7        0.01      212.06    103.88 o 
  -2  10   7       64.96      248.34     74.93 o 
   0  10   7      207.35       89.05     62.20 o 
   2  10   7      113.66       74.11     84.56 o 
 -26   0   8      321.23      359.77    117.94 o 
 -24   0   8     1332.05      983.54    147.37 o 
 -22   0   8       93.95      249.11    102.35 o 
 -20   0   8      398.22      392.08     59.04 o 
 -18   0   8     6334.97     6500.11    252.58 o 
 -16   0   8     1664.79     1974.39    114.40 o 
 -14   0   8        3.79        0.00     20.26 o 
 -12   0   8     1261.27     1241.31     65.39 o 
 -10   0   8    10290.23    10268.02    257.20 o 
  -8   0   8      421.45      314.26     34.80 o 
  -6   0   8    27904.88    28074.55    763.16 o 
  -4   0   8     1079.05     1116.81    116.09 o 
  -2   0   8    18617.99    19786.85    454.78 o 
   0   0   8      443.43      366.23     36.66 o 
   2   0   8     1092.35      851.08     82.26 o 
   4   0   8    10899.66    12199.30    319.94 o 
   6   0   8      888.90      979.95     86.19 o 
   8   0   8      596.58      849.87     59.06 o 
  10   0   8     1494.54     1446.05    197.70 o 
  12   0   8     3585.93     3615.02    275.37 o 
  14   0   8       64.89       33.42     63.97 o 
  16   0   8        7.42       91.25    107.11 o 
  18   0   8      806.91      958.34    300.18 o 
  20   0   8      347.29      692.03    213.19 o 
 -27   1   8       65.70       52.02     51.75 o 
 -25   1   8      551.47      401.55     77.58 o 
 -23   1   8       56.98       96.46     44.57 o 
 -21   1   8      217.05      217.60     49.28 o 
 -19   1   8      702.09      812.34     84.05 o 
 -17   1   8       35.54       91.79     30.61 o 
 -15   1   8      244.16      195.97     43.37 o 
 -13   1   8      373.90      246.62     25.58 o 
 -11   1   8     3895.10     3278.55    121.88 o 
  -9   1   8     4476.60     4504.13    118.57 o 
  -7   1   8      401.68      295.04     21.44 o 
  -5   1   8       17.84      115.23     25.93 o 
  -3   1   8     1578.00     1696.85     48.32 o 
  -1   1   8     5134.23     4840.82    102.74 o 
   1   1   8      561.05      559.81     75.62 o 
   3   1   8     4796.41     5021.60    120.38 o 
   5   1   8      696.37      543.43     56.42 o 
   7   1   8      461.47      890.98     81.22 o 
   9   1   8      339.35      392.27     55.59 o 
  11   1   8      578.05      392.34     53.41 o 
  13   1   8      912.83      981.46    113.21 o 
  15   1   8       59.41       13.10     39.77 o 
  17   1   8       11.64       33.11     53.30 o 
  19   1   8       15.65       17.28     52.11 o 
 -26   2   8       47.41        0.00     72.82 o 
 -24   2   8       14.31        2.40     34.30 o 
 -22   2   8       50.87       41.06     39.18 o 
 -20   2   8       86.27      137.48     59.77 o 
 -18   2   8      503.97      516.80     60.39 o 
 -16   2   8      168.28      238.74     75.66 o 
 -14   2   8        9.83        0.00     23.15 o 
 -12   2   8     1376.77     1133.77     61.99 o 
 -10   2   8      795.66     1028.35     52.56 o 
  -8   2   8        3.39        4.48     18.85 o 
  -6   2   8    11815.31    10806.72    184.32 o 
  -4   2   8     2450.04     1894.54     55.17 o 
  -2   2   8      433.16      371.77     23.31 o 
   0   2   8      968.62     1086.29     60.61 o 
   2   2   8     2524.24     2774.67     74.32 o 
   4   2   8      139.57      213.62     38.04 o 
   6   2   8      337.94      487.85     48.68 o 
   8   2   8      445.29      542.91     67.06 o 
  10   2   8      290.32      281.06     49.05 o 
  12   2   8      132.86      128.19     78.10 o 
  14   2   8      399.17      390.16     81.92 o 
  16   2   8      138.36      174.30     66.06 o 
  18   2   8      282.81      151.50     80.87 o 
 -25   3   8        2.34        0.80     42.81 o 
 -23   3   8       17.14       16.85     44.30 o 
 -21   3   8      276.59      321.99     62.35 o 
 -19   3   8      402.87      416.42     59.26 o 
 -17   3   8      307.23      490.63     63.71 o 
 -15   3   8        3.72       21.46     34.61 o 
 -13   3   8     2541.80     2903.33    147.15 o 
 -11   3   8     1945.44     1619.61     71.02 o 
  -9   3   8      369.31      502.90     39.18 o 
  -7   3   8     2490.11     2680.48     84.23 o 
  -5   3   8      115.07      328.40     30.50 o 
  -3   3   8     1958.94     1595.69     63.73 o 
  -1   3   8      996.81     1592.57     67.18 o 
   1   3   8     2935.95     2153.14     97.10 o 
   3   3   8     1793.51     1659.50     57.17 o 
   5   3   8       83.06       37.07     17.55 o 
   7   3   8      506.40      672.77     66.96 o 
   9   3   8      444.81      655.09     72.26 o 
  11   3   8      204.34      349.43     61.80 o 
  13   3   8        4.72       63.79     72.96 o 
  15   3   8       57.13        0.00     43.03 o 
  17   3   8        9.49      233.89    175.84 o 
  19   3   8        0.03        7.01     47.61 o 
 -24   4   8      352.29      610.02    241.47 o 
 -22   4   8       92.86       98.82     51.47 o 
 -20   4   8      270.52      288.48     62.24 o 
 -18   4   8     1023.81     1060.36     92.58 o 
 -16   4   8       91.74      180.44     45.54 o 
 -14   4   8      724.09      771.01     69.37 o 
 -12   4   8      219.28      387.14     88.63 o 
 -10   4   8      307.72      273.76     21.87 o 
  -8   4   8      108.29       43.01     16.95 o 
  -6   4   8        1.89        8.32     32.04 o 
  -4   4   8      305.45      449.97     56.66 o 
  -2   4   8      286.52      408.83     57.44 o 
   0   4   8      194.24      300.58     39.84 o 
   2   4   8     1215.56     1229.23     60.75 o 
   4   4   8      971.23      935.72     45.78 o 
   6   4   8      187.53      264.70     58.60 o 
   8   4   8      728.03      691.55     77.55 o 
  10   4   8     2391.77     2020.41    134.11 o 
  12   4   8      845.24      890.23    100.13 o 
  14   4   8      136.71       85.08     53.89 o 
  16   4   8      243.89      278.17     67.92 o 
  18   4   8       50.07       45.55     60.21 o 
 -23   5   8       92.23       31.38     68.34 o 
 -21   5   8       16.91       21.27     42.38 o 
 -19   5   8      394.78      544.59    110.93 o 
 -17   5   8       72.19       12.97     31.47 o 
 -15   5   8       75.49      119.78     43.79 o 
 -13   5   8       18.39      152.24     80.48 o 
 -11   5   8     3856.13     3854.95    168.26 o 
  -9   5   8      437.30      452.27     76.43 o 
  -7   5   8     3090.74     3097.53    119.81 o 
  -5   5   8        4.68       44.11     27.75 o 
  -3   5   8      179.25      265.05     63.47 o 
  -1   5   8     2394.58     2303.82    121.46 o 
   1   5   8     2317.11     2488.32    114.07 o 
   3   5   8      108.60      239.46     38.16 o 
   5   5   8     1668.08     2028.77     94.32 o 
   7   5   8     4760.06     5001.21    206.87 o 
   9   5   8     1934.05     1900.96    129.11 o 
  11   5   8      524.17      449.29     74.75 o 
  13   5   8      864.40      896.36    100.97 o 
  15   5   8        7.11       42.24     52.32 o 
  17   5   8       77.04       29.96     60.05 o 
 -22   6   8      156.34      284.46    144.79 o 
 -20   6   8       11.04        0.00     48.12 o 
 -18   6   8      841.35      723.94     91.72 o 
 -16   6   8      101.94      144.84     67.59 o 
 -14   6   8       59.02       72.92     50.14 o 
 -12   6   8     2231.24     1885.27    151.61 o 
 -10   6   8     1603.85     1607.11    162.62 o 
  -8   6   8     5532.11     5771.66    216.66 o 
  -6   6   8      374.78      490.20     80.41 o 
  -4   6   8      154.23      148.77     48.34 o 
  -2   6   8      566.41      640.83    105.30 o 
   0   6   8       39.91       68.01     39.99 o 
   2   6   8       56.46      107.57     45.52 o 
   4   6   8       46.18       94.45     32.94 o 
   6   6   8      205.33      273.59     76.82 o 
   8   6   8        8.83       78.19     53.97 o 
  10   6   8      183.53      281.80     65.56 o 
  12   6   8      587.70      799.28    100.98 o 
  14   6   8       50.87      195.11    131.27 o 
 -19   7   8        5.81        0.00     51.05 o 
 -17   7   8      267.69      373.77     96.68 o 
 -15   7   8      220.79      166.24    102.39 o 
 -13   7   8       20.89        0.00     45.91 o 
 -11   7   8      363.73      510.99     89.86 o 
  -9   7   8      165.20      254.89     75.75 o 
  -7   7   8      783.20      742.47    120.73 o 
  -5   7   8      950.20      906.51    107.46 o 
  -3   7   8       13.44        0.00     55.86 o 
  -1   7   8     1086.99     1091.94     92.13 o 
   1   7   8       20.17       11.21     34.59 o 
   3   7   8      141.04      328.20     63.70 o 
   5   7   8       52.38      131.01     73.22 o 
   7   7   8        9.04       33.76     50.08 o 
   9   7   8        0.33        7.10     47.73 o 
  11   7   8      216.77      291.47     86.14 o 
  13   7   8       15.79       18.78     55.83 o 
 -18   8   8       22.20       80.87     80.41 o 
 -16   8   8      134.77       75.05     66.93 o 
 -14   8   8       13.86        0.00     54.51 o 
 -12   8   8      428.33      472.85    108.63 o 
 -10   8   8      424.55      500.81     97.39 o 
  -8   8   8      488.27      650.40    106.73 o 
  -6   8   8      461.48      519.73     71.73 o 
  -4   8   8      141.85      234.56     77.54 o 
  -2   8   8       61.57      116.33     65.00 o 
   0   8   8        4.62       19.55     36.26 o 
   2   8   8      715.36      824.90     91.01 o 
   4   8   8       69.13       51.94     53.01 o 
   6   8   8       19.23        3.73     44.66 o 
   8   8   8        0.50       10.92     66.23 o 
  10   8   8        4.24        0.00     50.12 o 
 -13   9   8        0.07        2.20     55.99 o 
 -11   9   8      297.57      210.30     84.76 o 
  -9   9   8        3.41        0.00     66.16 o 
  -7   9   8       66.89      136.55     86.61 o 
  -5   9   8      232.99      108.47     50.86 o 
  -3   9   8      132.23      337.74    174.99 o 
  -1   9   8       96.34       86.85     67.75 o 
   1   9   8        5.44        7.84     41.51 o 
   3   9   8       74.71       65.77     56.60 o 
   5   9   8       52.91      309.57    134.66 o 
   7   9   8      131.35      134.48     71.47 o 
  -6  10   8       13.17      105.28     83.25 o 
  -4  10   8       96.15      115.29    177.20 o 
  -2  10   8       36.93        0.00     65.16 o 
   0  10   8       94.80       30.75     80.96 o 
 -27   1   9       15.04       53.21     84.85 o 
 -25   1   9      600.98      478.81     91.84 o 
 -23   1   9        0.79       59.07     41.31 o 
 -21   1   9      803.59      820.21     79.77 o 
 -19   1   9      896.58      903.69    101.35 o 
 -17   1   9       15.10       88.67     89.35 o 
 -15   1   9        4.08        7.51     24.71 o 
 -13   1   9      813.62      799.52     37.90 o 
 -11   1   9     1014.08      930.11     39.25 o 
  -9   1   9     1143.37     1040.91     54.80 o 
  -7   1   9      855.69      764.23     58.45 o 
  -5   1   9      759.00      848.25     45.09 o 
  -3   1   9     9666.95     8800.51    173.26 o 
  -1   1   9     6260.42     6951.19    145.85 o 
   1   1   9       96.10       90.82     22.21 o 
   3   1   9     2084.11     2176.76     71.49 o 
   5   1   9     2416.46     1937.17     76.34 o 
   7   1   9       36.41      138.37     55.86 o 
   9   1   9      226.64      206.61     43.33 o 
  11   1   9      961.28      923.96     74.39 o 
  13   1   9        3.20        0.00     41.93 o 
  15   1   9       20.62       53.88     52.71 o 
  17   1   9      120.14      292.49    134.37 o 
  19   1   9       50.92        0.00     68.38 o 
 -26   2   9        0.15        1.08     48.67 o 
 -24   2   9      152.83      187.16     53.75 o 
 -22   2   9      589.18      616.18     77.91 o 
 -20   2   9      382.02      506.10     58.10 o 
 -18   2   9      111.64      155.23     43.57 o 
 -16   2   9     1158.01     1275.20     82.10 o 
 -14   2   9     5662.38     5362.92    179.46 o 
 -12   2   9        1.60       91.00     43.48 o 
 -10   2   9      540.51      645.29     47.33 o 
  -8   2   9     4317.90     3229.41     71.37 o 
  -6   2   9     8765.30     8464.29    145.40 o 
  -4   2   9    13401.12    11597.51    231.83 o 
  -2   2   9     4191.43     3333.63     82.84 o 
   0   2   9     3886.86     4023.26    100.31 o 
   2   2   9      520.34      416.29     30.22 o 
   4   2   9     1481.93     1080.64     37.87 o 
   6   2   9     5498.15     5052.19    176.21 o 
   8   2   9      229.39      219.05     56.72 o 
  10   2   9     1617.40     1697.43    121.47 o 
  12   2   9      555.68      569.05     76.40 o 
  14   2   9      108.91       99.42     61.88 o 
  16   2   9       83.14       72.93     64.26 o 
  18   2   9       14.18       25.06     55.89 o 
 -25   3   9       46.59      157.53     82.89 o 
 -23   3   9      154.25      227.30    100.16 o 
 -21   3   9      158.97      161.43     53.23 o 
 -19   3   9      894.71     1054.73     90.95 o 
 -17   3   9      483.95      558.98     71.10 o 
 -15   3   9      228.26      388.17     45.04 o 
 -13   3   9     3208.51     2972.47    117.81 o 
 -11   3   9     3006.04     2476.25     95.69 o 
  -9   3   9     1266.09     1199.97     52.49 o 
  -7   3   9      904.13      658.45     44.16 o 
  -5   3   9       59.21      131.04     36.34 o 
  -3   3   9      134.17      188.31     16.06 o 
  -1   3   9      229.00      284.88     24.51 o 
   1   3   9     3465.78     2826.24     77.84 o 
   3   3   9     2318.65     2307.90     70.88 o 
   5   3   9     2284.34     2218.72    111.19 o 
   7   3   9      655.12      919.79     85.75 o 
   9   3   9      241.89      455.10     71.83 o 
  11   3   9       22.91      239.04     79.58 o 
  13   3   9        5.26       89.45     85.02 o 
  15   3   9        0.11       60.53     57.26 o 
  17   3   9      124.50      145.66     69.09 o 
 -24   4   9       42.31       26.03     39.25 o 
 -22   4   9      191.93      131.66     54.47 o 
 -20   4   9      300.91      464.85     71.62 o 
 -18   4   9       10.83       10.36     32.18 o 
 -16   4   9      848.54     1029.83    112.61 o 
 -14   4   9      113.40      214.91     72.66 o 
 -12   4   9      286.25      292.91     40.48 o 
 -10   4   9     1958.25     1912.63    119.32 o 
  -8   4   9      148.68      286.62     33.16 o 
  -6   4   9     1971.29     2076.33     82.91 o 
  -4   4   9      242.27      368.53     56.70 o 
  -2   4   9      163.55      125.64     40.63 o 
   0   4   9       13.27       70.03     28.98 o 
   2   4   9     2314.31     2517.96     84.35 o 
   4   4   9       58.49      173.87     36.71 o 
   6   4   9      753.60      895.99     80.28 o 
   8   4   9      869.03      847.35     85.18 o 
  10   4   9     2054.76     2035.81    129.63 o 
  12   4   9      230.22      398.18     70.35 o 
  14   4   9       66.24       90.53     53.03 o 
  16   4   9      352.02      220.80     84.08 o 
 -23   5   9       19.65        0.00     38.16 o 
 -21   5   9        0.08        0.00     50.40 o 
 -19   5   9      245.59      346.06     64.47 o 
 -17   5   9       49.09      103.89     45.89 o 
 -15   5   9     1253.57     1285.50     91.31 o 
 -13   5   9      769.91      690.67     57.47 o 
 -11   5   9       25.64      204.97    140.67 o 
  -9   5   9        3.97       95.32     43.58 o 
  -7   5   9      166.61      293.68     77.22 o 
  -5   5   9       52.06       19.11     23.96 o 
  -3   5   9      165.02      329.62     64.04 o 
  -1   5   9      493.92      470.73     58.13 o 
   1   5   9      939.22      713.67     51.32 o 
   3   5   9        5.58        0.00     28.21 o 
   5   5   9     4445.93     4119.21    175.34 o 
   7   5   9     1444.20     1391.80    105.66 o 
   9   5   9        7.80      184.57    100.66 o 
  11   5   9      441.46      643.85     89.03 o 
  13   5   9       82.74       46.36     47.21 o 
  15   5   9        8.61       30.23     50.20 o 
 -22   6   9       48.12      118.07     80.39 o 
 -20   6   9       32.83        0.00     41.28 o 
 -18   6   9        2.28       90.40     61.46 o 
 -16   6   9       68.13       16.31     44.45 o 
 -14   6   9       81.30      199.18     88.71 o 
 -12   6   9     1374.24      965.35    112.39 o 
 -10   6   9      953.61      902.89    108.21 o 
  -8   6   9      158.60      272.76     55.77 o 
  -6   6   9      936.20     1014.82     90.66 o 
  -4   6   9       25.74        0.00     30.83 o 
  -2   6   9       72.69        6.54     37.68 o 
   0   6   9      487.36      589.43     77.02 o 
   2   6   9       64.12        8.02     32.61 o 
   4   6   9     1950.90     1948.58     92.71 o 
   6   6   9      524.85      632.31     89.55 o 
   8   6   9       36.46       61.26     54.54 o 
  10   6   9       17.01       81.01     94.39 o 
  12   6   9       27.04       13.60     51.63 o 
  14   6   9        6.25       20.12     55.98 o 
 -19   7   9      243.52      254.31    119.99 o 
 -17   7   9      496.67      453.58    105.58 o 
 -15   7   9     1832.66     1911.88    172.75 o 
 -13   7   9       10.47       49.47     70.02 o 
 -11   7   9       96.65      191.36     72.94 o 
  -9   7   9     4242.99     4727.69    278.70 o 
  -7   7   9      360.68      392.29     65.28 o 
  -5   7   9      147.64       66.29     41.20 o 
  -3   7   9     2751.37     2766.63    158.31 o 
  -1   7   9     1049.25     1086.85    104.59 o 
   1   7   9       15.82       99.65    102.40 o 
   3   7   9       17.84       11.20     35.36 o 
   5   7   9        9.82        0.00     53.87 o 
   7   7   9      437.80      483.06    105.73 o 
   9   7   9        2.56        2.24     44.97 o 
  11   7   9        0.34       42.65     63.38 o 
 -16   8   9       17.32       73.89     68.71 o 
 -14   8   9        0.52       33.82     70.95 o 
 -12   8   9        1.40       16.86     49.84 o 
 -10   8   9        1.29       23.30     52.76 o 
  -8   8   9      291.94      423.86     95.01 o 
  -6   8   9     1205.12     1171.15    137.43 o 
  -4   8   9        0.14        0.00     41.14 o 
  -2   8   9       71.48       43.43     43.46 o 
   0   8   9      433.37      613.73     88.61 o 
   2   8   9       16.90        0.00     43.56 o 
   4   8   9      154.79       65.81     63.85 o 
   6   8   9      156.35      136.60     76.09 o 
   8   8   9       15.36        0.00     47.15 o 
  10   8   9      261.29      329.23    161.27 o 
 -13   9   9       55.82       61.55     81.33 o 
 -11   9   9       58.69      107.05     75.90 o 
  -9   9   9       98.06       76.67     67.54 o 
  -7   9   9      188.25      133.06     77.65 o 
  -5   9   9       29.31       45.01     49.29 o 
  -3   9   9       39.35      109.63     55.66 o 
  -1   9   9        7.19       10.27     39.19 o 
   1   9   9      166.09      232.99     86.64 o 
   3   9   9      188.52      179.20     91.52 o 
   5   9   9       37.23       48.04     64.33 o 
  -4  10   9       25.68      190.04     81.02 o 
  -2  10   9       27.81       45.29     59.34 o 
 -26   0  10       75.63       31.73     71.23 o 
 -24   0  10      316.33      246.06     97.72 o 
 -22   0  10     1168.85     1236.99    191.41 o 
 -20   0  10      436.48      399.62     62.75 o 
 -18   0  10      194.22      379.40     70.63 o 
 -16   0  10     8906.30     8219.11    274.45 o 
 -14   0  10     1177.50     1250.06     75.09 o 
 -12   0  10     1079.45     1241.39    111.51 o 
 -10   0  10      806.56      806.81     92.14 o 
  -8   0  10       53.49        8.26     39.82 o 
  -6   0  10     5271.28     4686.45    155.55 o 
  -4   0  10     7809.54     9341.86    276.46 o 
  -2   0  10        3.56       27.07     29.00 o 
   0   0  10    21106.21    18854.22    518.78 o 
   2   0  10     8147.24     7813.42    334.92 o 
   4   0  10     1010.00      736.38     82.55 o 
   6   0  10      343.82      391.87     50.98 o 
   8   0  10      354.68      393.97     48.31 o 
  10   0  10     1221.66     1246.12    160.60 o 
  12   0  10       64.40     2947.19   1985.58 o 
  14   0  10       19.15        0.00     71.84 o 
  16   0  10        2.34      224.00    201.67 o 
  18   0  10      141.76      278.97    282.66 o 
 -27   1  10       21.86       22.46     66.23 o 
 -25   1  10       42.79      126.72     67.95 o 
 -23   1  10      348.14      360.95     61.47 o 
 -21   1  10      199.38      331.21     76.72 o 
 -19   1  10     2556.23     1853.80    200.60 o 
 -17   1  10     1887.64     1924.89    115.85 o 
 -15   1  10      944.42      897.95     64.74 o 
 -13   1  10      187.17      142.18     39.92 o 
 -11   1  10     2128.86     1927.77     61.94 o 
  -9   1  10     1187.07     1087.29     44.67 o 
  -7   1  10       18.70       41.02     18.24 o 
  -5   1  10     3529.26     3914.00    111.55 o 
  -3   1  10     1178.54     1182.09     50.33 o 
  -1   1  10     2813.20     2375.50     75.80 o 
   1   1  10     2300.43     1974.59     72.16 o 
   3   1  10       66.30       20.17     47.81 o 
   5   1  10      443.61      492.58     61.46 o 
   7   1  10     3401.23     3526.48    147.72 o 
   9   1  10     1979.47     2253.57    119.87 o 
  11   1  10      532.52      716.10    144.02 o 
  13   1  10      454.25      524.91     90.20 o 
  15   1  10      871.89      759.48    106.21 o 
  17   1  10        0.27        0.00     69.56 o 
 -26   2  10       46.47       18.82     53.76 o 
 -24   2  10       10.30       38.33     39.04 o 
 -22   2  10      185.29      307.37     76.49 o 
 -20   2  10        8.11        0.00     41.77 o 
 -18   2  10       22.21       21.17     33.96 o 
 -16   2  10      311.99      267.68     61.86 o 
 -14   2  10      973.39      943.45     68.67 o 
 -12   2  10     1466.21     1672.43     83.08 o 
 -10   2  10      878.22      957.51     37.03 o 
  -8   2  10    18581.10    19095.87    348.38 o 
  -6   2  10     4903.69     4575.47    106.20 o 
  -4   2  10      270.44      295.96     30.57 o 
  -2   2  10     1409.33     1639.04     60.00 o 
   0   2  10      314.00      462.13     38.30 o 
   2   2  10        3.36        0.00     29.69 o 
   4   2  10      366.08      517.13     34.67 o 
   6   2  10       42.16      215.03     80.09 o 
   8   2  10      871.17      885.26     97.22 o 
  10   2  10      146.89      214.10     56.41 o 
  12   2  10      524.50      475.61     71.94 o 
  14   2  10       18.08       26.79     50.16 o 
  16   2  10       19.29       31.06     51.34 o 
  18   2  10       31.22       37.59     62.33 o 
 -25   3  10       17.16       27.39     36.81 o 
 -23   3  10      185.41      277.18     58.02 o 
 -21   3  10       34.00       30.12     32.82 o 
 -19   3  10      475.68      332.28     41.70 o 
 -17   3  10       36.04       59.48     36.66 o 
 -15   3  10       77.00      224.15     45.58 o 
 -13   3  10       92.78      126.73     35.02 o 
 -11   3  10     4645.14     5003.54    156.87 o 
  -9   3  10      268.09      306.82     21.13 o 
  -7   3  10       29.56       16.60     11.64 o 
  -5   3  10     1331.57     1277.00     41.73 o 
  -3   3  10      136.50      171.79     23.66 o 
  -1   3  10     1206.51     1197.89     48.64 o 
   1   3  10       58.94      132.71     22.73 o 
   3   3  10       27.39        0.00     24.10 o 
   5   3  10     1524.84     1516.54     90.77 o 
   7   3  10      594.35      535.93     73.39 o 
   9   3  10       43.63      167.26     59.96 o 
  11   3  10        0.08      179.26    101.38 o 
  13   3  10       16.43        0.00     61.23 o 
  15   3  10       23.20        0.00     60.40 o 
  17   3  10        3.34       48.64     64.26 o 
 -24   4  10        0.06        0.00     32.78 o 
 -22   4  10      108.44      246.18     97.75 o 
 -20   4  10       32.86       16.42     39.56 o 
 -18   4  10      217.55      272.68     48.14 o 
 -16   4  10      437.01      583.22     50.99 o 
 -14   4  10        0.84        0.00     38.06 o 
 -12   4  10     1462.58     1218.57     66.70 o 
 -10   4  10      637.03      780.65     66.41 o 
  -8   4  10      262.09      306.84     46.16 o 
  -6   4  10      649.75      694.48     62.24 o 
  -4   4  10     5015.80     4155.24    387.18 o 
  -2   4  10        7.06        0.00     29.44 o 
   0   4  10     2594.85     2407.62    103.37 o 
   2   4  10      424.56      359.77     49.10 o 
   4   4  10      487.02      326.88     85.51 o 
   6   4  10      214.74      331.11     59.49 o 
   8   4  10      355.32      468.33    100.26 o 
  10   4  10      194.84      245.33     62.19 o 
  12   4  10      123.66      125.29     51.51 o 
  14   4  10       94.72        1.97     40.46 o 
  16   4  10       19.98       47.67     72.56 o 
 -23   5  10      108.65       57.20     61.88 o 
 -21   5  10      266.86      460.41     91.33 o 
 -19   5  10      111.94       81.61     50.22 o 
 -17   5  10      632.01      847.54     66.46 o 
 -15   5  10     1068.61     1079.41     86.74 o 
 -13   5  10     1143.53     1157.56    120.71 o 
 -11   5  10      207.99      443.44     76.09 o 
  -9   5  10      101.95      148.80     29.61 o 
  -7   5  10        0.25        0.00     28.99 o 
  -5   5  10     1574.18     1776.26    122.57 o 
  -3   5  10        3.67       35.55     32.36 o 
  -1   5  10      763.24      612.46     67.86 o 
   1   5  10      740.78      839.59     74.61 o 
   3   5  10       62.53       32.44     24.19 o 
   5   5  10       43.89       51.84     40.76 o 
   7   5  10       79.21      118.82     68.24 o 
   9   5  10      242.16      108.97     45.30 o 
  11   5  10       33.48        1.70     34.34 o 
  13   5  10        9.52       17.67     45.19 o 
  15   5  10      100.97        8.05     44.60 o 
 -22   6  10        0.95        0.00     58.92 o 
 -20   6  10       50.23      154.90     70.68 o 
 -18   6  10      109.49      168.39     88.47 o 
 -16   6  10      338.18      390.13     83.89 o 
 -14   6  10       11.50       78.91     58.91 o 
 -12   6  10       85.19      187.91     66.54 o 
 -10   6  10      889.59      870.44    123.60 o 
  -8   6  10     1805.32     2016.22    116.02 o 
  -6   6  10       36.24      118.68     78.26 o 
  -4   6  10      601.91      635.09     75.61 o 
  -2   6  10      323.67      423.53     63.07 o 
   0   6  10        4.82      104.03     56.62 o 
   2   6  10     3488.89     3668.68    173.54 o 
   4   6  10      134.34      215.75     63.79 o 
   6   6  10        3.02        2.32     29.17 o 
   8   6  10      399.01      485.32     77.82 o 
  10   6  10       82.23      166.37     79.88 o 
  12   6  10      303.08      255.70     90.67 o 
  14   6  10       49.93      123.98     75.86 o 
 -19   7  10        5.84        0.00     58.43 o 
 -17   7  10       28.56       70.77     61.28 o 
 -15   7  10       22.18      257.52    173.40 o 
 -13   7  10       66.08       27.56     52.25 o 
 -11   7  10      629.06      596.69    102.43 o 
  -9   7  10      168.64      207.48     69.49 o 
  -7   7  10      294.08      316.52     56.88 o 
  -5   7  10        0.06        0.00     50.82 o 
  -3   7  10       46.26        0.00     34.31 o 
  -1   7  10      607.28      655.90     81.46 o 
   1   7  10       11.61        0.00     42.34 o 
   3   7  10       90.77      117.22     48.44 o 
   5   7  10      400.56      213.40     73.35 o 
   7   7  10       27.56        7.25     45.44 o 
   9   7  10      724.79      830.34    127.02 o 
  11   7  10        6.72       49.42     63.34 o 
 -16   8  10       42.01       19.52     66.88 o 
 -14   8  10      203.08      311.47     92.70 o 
 -12   8  10        1.40       18.08     54.83 o 
 -10   8  10        9.48      153.45     71.68 o 
  -8   8  10       15.68       70.15     79.31 o 
  -6   8  10       36.97       76.17     45.44 o 
  -4   8  10      393.42      520.46     85.19 o 
  -2   8  10      151.78       77.52     51.76 o 
   0   8  10      166.95      103.32     54.75 o 
   2   8  10       35.03      108.33     91.35 o 
   4   8  10       65.46        4.67     42.29 o 
   6   8  10      214.84      112.07     68.38 o 
   8   8  10       54.06        0.00     59.74 o 
 -13   9  10      123.85      135.65     80.96 o 
 -11   9  10      149.92      108.37     78.36 o 
  -9   9  10       49.45       92.04     82.23 o 
  -7   9  10       10.32       47.41     67.80 o 
  -5   9  10       86.93        0.00     57.24 o 
  -3   9  10       74.01      105.51     69.07 o 
  -1   9  10        4.91        0.00     37.60 o 
   1   9  10      243.70      297.54     81.48 o 
   3   9  10      137.57      185.46     81.16 o 
   5   9  10        0.23        0.00     53.94 o 
 -27   1  11      149.52      120.00     85.03 o 
 -25   1  11        6.24        0.00     42.00 o 
 -23   1  11        0.65      130.12     86.52 o 
 -21   1  11      399.53      368.30     58.59 o 
 -19   1  11        2.23      125.26     40.65 o 
 -17   1  11       89.75      217.89     89.50 o 
 -15   1  11       24.14        5.53     12.68 o 
 -13   1  11      650.97      721.12     41.74 o 
 -11   1  11    20063.19    17290.79    329.26 o 
  -9   1  11      545.85      764.36     58.40 o 
  -7   1  11     1221.39     1233.02     62.55 o 
  -5   1  11     3121.49     3114.36     96.13 o 
  -3   1  11      116.66      174.08     27.41 o 
  -1   1  11     2167.86     2515.56     84.20 o 
   1   1  11     2405.38     2880.69     93.57 o 
   3   1  11     3802.86     4526.42    137.48 o 
   5   1  11     4450.16     3935.62    117.17 o 
   7   1  11     2502.97     2516.19    131.92 o 
   9   1  11      351.84      222.74     59.83 o 
  11   1  11      115.11      130.50     56.33 o 
  13   1  11        8.92       73.66     57.21 o 
  15   1  11       30.35       65.06     59.05 o 
  17   1  11        8.25       49.00     55.88 o 
 -26   2  11      392.51      313.05    124.07 o 
 -24   2  11        0.42       24.76     44.43 o 
 -22   2  11       15.94       17.79     37.64 o 
 -20   2  11     1503.34     1856.48    129.15 o 
 -18   2  11     1728.50     1977.56    114.59 o 
 -16   2  11      222.65      392.04     53.67 o 
 -14   2  11      442.15      604.36     55.90 o 
 -12   2  11     4840.89     4598.45    150.78 o 
 -10   2  11     2910.54     3490.83     89.01 o 
  -8   2  11       92.00      138.46     26.46 o 
  -6   2  11      171.72      178.61     34.76 o 
  -4   2  11     2183.47     1563.21     60.08 o 
  -2   2  11     1028.64      681.29     44.67 o 
   0   2  11      455.54      408.34     38.07 o 
   2   2  11     3078.92     3047.53    101.90 o 
   4   2  11     1705.26     1671.79    105.10 o 
   6   2  11       69.47       97.84     41.14 o 
   8   2  11      316.20      337.86     79.54 o 
  10   2  11       29.29       11.99     34.05 o 
  12   2  11      164.19      316.18     76.22 o 
  14   2  11      270.01      424.04    123.65 o 
  16   2  11        1.17        0.00     62.03 o 
 -25   3  11      398.57      452.83    128.07 o 
 -23   3  11       20.55       31.91     42.93 o 
 -21   3  11      278.38      455.77     69.79 o 
 -19   3  11      585.98      786.90     77.77 o 
 -17   3  11        0.19        6.49     31.01 o 
 -15   3  11      535.98      826.87     76.56 o 
 -13   3  11      949.17      981.96     68.72 o 
 -11   3  11      229.80      249.05     40.07 o 
  -9   3  11        2.04        0.00     12.09 o 
  -7   3  11      262.52      415.85     31.79 o 
  -5   3  11        1.24        0.00     11.82 o 
  -3   3  11       21.18       65.04     18.96 o 
  -1   3  11     2944.81     2583.59     89.10 o 
   1   3  11     1336.17     1046.12     53.91 o 
   3   3  11      323.73      309.92     47.11 o 
   5   3  11      630.75      824.08     80.44 o 
   7   3  11     1165.99      977.38    101.62 o 
   9   3  11      166.90       94.33     47.83 o 
  11   3  11      410.86      422.30     79.90 o 
  13   3  11     1121.59     1256.52    144.20 o 
  15   3  11       14.43        0.00     53.56 o 
 -24   4  11       92.06       60.39     55.31 o 
 -22   4  11       85.79       41.52     46.14 o 
 -20   4  11      319.40      354.22     75.85 o 
 -18   4  11       64.68      280.62     75.42 o 
 -16   4  11      696.63      617.27     65.19 o 
 -14   4  11      216.92      276.10     41.95 o 
 -12   4  11     1907.04     1539.20    104.66 o 
 -10   4  11      137.14       98.81     52.17 o 
  -8   4  11     1202.23      936.68     62.03 o 
  -6   4  11     2187.81     2122.03    102.68 o 
  -4   4  11     2176.50     1969.07    120.87 o 
  -2   4  11      675.84      768.54     69.27 o 
   0   4  11       16.36        0.00     15.33 o 
   2   4  11      256.09      339.17     35.23 o 
   4   4  11     1764.14     1831.78    113.21 o 
   6   4  11      229.82      348.28     74.96 o 
   8   4  11        3.85        0.00     32.88 o 
  10   4  11       21.72       10.51     37.52 o 
  12   4  11        9.19       98.92     60.34 o 
  14   4  11      127.96      172.81     79.76 o 
 -23   5  11       17.41       33.38     53.48 o 
 -21   5  11       29.38       98.14     63.64 o 
 -19   5  11       51.41        5.21     47.81 o 
 -17   5  11      480.69      326.11     75.51 o 
 -15   5  11      468.69      500.63     90.49 o 
 -13   5  11      581.28      820.50    129.49 o 
 -11   5  11      154.88      216.87     62.48 o 
  -9   5  11     2546.44     2263.44    121.09 o 
  -7   5  11       18.60       56.15     32.66 o 
  -5   5  11       14.27       67.74     59.67 o 
  -3   5  11      374.61      247.86     49.85 o 
  -1   5  11       41.91       22.50     53.36 o 
   1   5  11      935.10      965.93     82.82 o 
   3   5  11      547.57      528.65     65.35 o 
   5   5  11     1380.29     1302.71     98.32 o 
   7   5  11        3.04      140.59     73.32 o 
   9   5  11        1.50       50.52     48.31 o 
  11   5  11      668.82      617.83     97.07 o 
  13   5  11        0.89        0.00     40.84 o 
 -22   6  11       19.42      197.83    121.59 o 
 -20   6  11       70.59       86.50     64.81 o 
 -18   6  11       30.71      130.24    114.71 o 
 -16   6  11       92.54      141.16     97.72 o 
 -14   6  11      383.44      280.51     79.19 o 
 -12   6  11     1682.98     1739.77    160.77 o 
 -10   6  11      104.32       36.42     51.26 o 
  -8   6  11       80.84      133.94     43.21 o 
  -6   6  11     2132.71     2273.01    129.44 o 
  -4   6  11      266.90      272.77     62.45 o 
  -2   6  11     1144.93     1154.24    109.15 o 
   0   6  11     2690.82     2639.69    152.76 o 
   2   6  11     2392.86     2404.72    136.04 o 
   4   6  11        0.68       99.68     59.33 o 
   6   6  11       17.39       65.05     61.02 o 
   8   6  11      617.58      482.52    104.82 o 
  10   6  11        1.10        0.00     48.79 o 
  12   6  11        2.60       53.61     68.25 o 
 -19   7  11       35.00      145.61    105.07 o 
 -17   7  11       89.20      130.09     73.39 o 
 -15   7  11       29.25       16.68     51.99 o 
 -13   7  11      355.24      457.03    101.86 o 
 -11   7  11      409.95      326.15     88.42 o 
  -9   7  11      452.51      452.05    121.84 o 
  -7   7  11       56.07      244.06     91.19 o 
  -5   7  11       44.23        0.00     53.87 o 
  -3   7  11       82.32       86.43     47.92 o 
  -1   7  11      348.25      652.61    146.65 o 
   1   7  11      237.28      288.93     62.26 o 
   3   7  11       18.58       44.11     51.22 o 
   5   7  11     1850.79     1821.81    197.80 o 
   7   7  11       49.51       96.61     68.06 o 
   9   7  11        1.81        0.00     54.39 o 
 -16   8  11      188.29      345.29    124.42 o 
 -14   8  11      214.32      319.54    104.69 o 
 -12   8  11       98.41       74.77     67.14 o 
 -10   8  11       58.07      203.55    110.96 o 
  -8   8  11      176.16      219.74     79.84 o 
  -6   8  11     1004.36      977.41    136.62 o 
  -4   8  11       16.50       64.44     49.13 o 
  -2   8  11      323.24      348.32     76.96 o 
   0   8  11        2.27       48.27     46.69 o 
   2   8  11       59.96      393.94    186.35 o 
   4   8  11      217.25       68.16     71.43 o 
   6   8  11        9.85       23.31     61.67 o 
   8   8  11      110.45      107.51     79.83 o 
 -13   9  11       51.81        0.00     78.73 o 
 -11   9  11       58.27       50.91     68.39 o 
  -9   9  11       77.14       64.36     75.78 o 
  -7   9  11       11.77      162.80    104.91 o 
  -5   9  11      113.03      167.39     78.57 o 
  -3   9  11        1.52        0.00     42.90 o 
  -1   9  11       80.85      150.61     70.14 o 
   1   9  11        0.60        0.00    114.52 o 
   3   9  11       22.55       88.28     72.42 o 
 -26   0  12      127.86       18.95     75.97 o 
 -24   0  12       40.19       25.29     67.03 o 
 -22   0  12     2239.82     1813.92    213.18 o 
 -20   0  12       21.76        0.00    107.78 o 
 -18   0  12      457.96      449.60     58.80 o 
 -16   0  12    13930.27    12128.79    394.73 o 
 -14   0  12     1650.82     1722.14    105.39 o 
 -12   0  12     1204.18     1302.81     82.40 o 
 -10   0  12     7584.57     7236.80    319.73 o 
  -8   0  12    11882.66    10925.22    327.40 o 
  -6   0  12     2590.50     2921.58    141.41 o 
  -4   0  12     2524.69     2272.86    126.19 o 
  -2   0  12     2237.62     2208.68    118.41 o 
   0   0  12       47.59      145.73     53.83 o 
   2   0  12      112.38       79.48     85.13 o 
   4   0  12      815.87      810.20     83.86 o 
   6   0  12     2293.93     2572.56    148.05 o 
   8   0  12       12.35       53.35     63.50 o 
  10   0  12     1856.90     1997.80    212.21 o 
  12   0  12      391.98      479.10    132.16 o 
  14   0  12       29.18        0.00     77.72 o 
  16   0  12       14.49       53.59     95.74 o 
 -27   1  12      109.24        0.00     99.33 o 
 -25   1  12        1.42        4.19     43.21 o 
 -23   1  12       23.90       24.40     47.77 o 
 -21   1  12      422.83      427.76     61.76 o 
 -19   1  12     1539.79     1575.71    135.02 o 
 -17   1  12      122.84      160.97     65.08 o 
 -15   1  12      181.80      192.43     54.26 o 
 -13   1  12     5471.22     4738.93    253.92 o 
 -11   1  12     1711.50     1713.60     67.25 o 
  -9   1  12     3234.82     3227.38     97.65 o 
  -7   1  12     1073.92     1357.54     72.02 o 
  -5   1  12      106.10      182.81     41.69 o 
  -3   1  12     3606.38     3645.04    110.93 o 
  -1   1  12      835.52      847.65     54.78 o 
   1   1  12     1580.72     2265.38     88.93 o 
   3   1  12     1647.52     1671.12     82.59 o 
   5   1  12     1124.14      929.39     60.98 o 
   7   1  12      153.74      469.07     65.75 o 
   9   1  12     1041.17     1211.67    116.46 o 
  11   1  12        2.74        0.00     47.61 o 
  13   1  12       62.64        0.00     43.08 o 
  15   1  12      115.58        5.52     45.93 o 
 -26   2  12      140.12      137.69     73.25 o 
 -24   2  12       28.14        0.00     39.83 o 
 -22   2  12      125.75      243.79     64.94 o 
 -20   2  12       33.60      101.10     42.90 o 
 -18   2  12      320.80      507.23     65.40 o 
 -16   2  12        1.47      122.14     62.66 o 
 -14   2  12      119.24       43.42     29.48 o 
 -12   2  12      260.90      292.68     41.14 o 
 -10   2  12      784.57      818.00     47.31 o 
  -8   2  12     1092.19      963.06     51.93 o 
  -6   2  12      554.73      493.09     65.77 o 
  -4   2  12      378.62      371.51     41.00 o 
  -2   2  12       11.97      121.50     55.27 o 
   0   2  12        5.02        0.00     22.74 o 
   2   2  12     1168.50     1341.99     68.54 o 
   4   2  12      877.11     1001.35     80.29 o 
   6   2  12       20.83        0.00     33.28 o 
   8   2  12      197.96      405.00     61.86 o 
  10   2  12      236.59      247.33     60.32 o 
  12   2  12      187.91      181.82     71.36 o 
  14   2  12       37.16       63.28     67.63 o 
  16   2  12       34.84       53.91     63.81 o 
 -25   3  12       19.56        0.00     44.88 o 
 -23   3  12        0.35       22.26     40.89 o 
 -21   3  12       38.26       68.26     48.83 o 
 -19   3  12      134.75      304.75     58.24 o 
 -17   3  12       15.68       35.54     50.70 o 
 -15   3  12        6.73      110.78     39.11 o 
 -13   3  12       14.87      105.92     54.65 o 
 -11   3  12      592.14      632.64     55.86 o 
  -9   3  12     3269.72     3260.66     97.33 o 
  -7   3  12       51.49       16.37     19.42 o 
  -5   3  12     1549.50     1432.66    104.55 o 
  -3   3  12       62.47       81.73     23.74 o 
  -1   3  12      520.27      663.76     49.34 o 
   1   3  12        0.21        5.93     38.74 o 
   3   3  12      562.43      548.09     55.15 o 
   5   3  12      111.08       47.31     37.46 o 
   7   3  12       49.18      103.97     63.03 o 
   9   3  12      812.29     1185.87    133.27 o 
  11   3  12       38.62       25.40     47.18 o 
  13   3  12       43.79        0.00     52.82 o 
  15   3  12       28.47      117.55     79.72 o 
 -24   4  12       63.44      105.10     79.07 o 
 -22   4  12       52.92       38.67     43.51 o 
 -20   4  12        2.72       26.46     40.01 o 
 -18   4  12        9.89        0.00     29.72 o 
 -16   4  12      157.04      180.27     40.08 o 
 -14   4  12        5.89       34.35     40.47 o 
 -12   4  12      153.67      306.13    108.31 o 
 -10   4  12      420.38      444.95     92.67 o 
  -8   4  12       23.63       35.36     25.02 o 
  -6   4  12       12.98       47.68     30.21 o 
  -4   4  12      672.02      526.19     78.54 o 
  -2   4  12     1212.11     1557.24     99.35 o 
   0   4  12     2322.40     2242.53     80.66 o 
   2   4  12        5.53       41.67     27.00 o 
   4   4  12      802.63     1344.36    194.63 o 
   6   4  12      211.37      149.62     46.91 o 
   8   4  12      143.23      278.59     65.11 o 
  10   4  12        1.83       11.83     40.48 o 
  12   4  12      222.50      111.98     57.18 o 
  14   4  12      109.50       63.59     61.14 o 
 -23   5  12       37.77      123.88     95.76 o 
 -21   5  12      371.18      484.12    108.81 o 
 -19   5  12       65.48      255.28    136.11 o 
 -17   5  12     1191.44     1286.48    125.03 o 
 -15   5  12       77.08       68.13     54.49 o 
 -13   5  12      457.35      655.10     97.63 o 
 -11   5  12      857.00     1018.50    111.90 o 
  -9   5  12      989.04      970.62     65.07 o 
  -7   5  12     2470.52     2296.45    122.65 o 
  -5   5  12      191.07      328.25     91.74 o 
  -3   5  12     2585.19     2937.83    151.26 o 
  -1   5  12       62.17      149.72     46.97 o 
   1   5  12        0.01       49.84     47.85 o 
   3   5  12      628.20      438.84     60.78 o 
   5   5  12      746.56      744.59     75.65 o 
   7   5  12      143.60      352.19     99.84 o 
   9   5  12       86.43       60.59     51.35 o 
  11   5  12       32.93       86.38     56.13 o 
  13   5  12       31.90      109.11     66.24 o 
 -22   6  12      187.02      370.11    125.78 o 
 -20   6  12      432.47      568.00    153.64 o 
 -18   6  12      215.59      110.06     64.60 o 
 -16   6  12      471.47      648.77    107.99 o 
 -14   6  12      142.93      175.07     70.05 o 
 -12   6  12       40.15       24.50     47.66 o 
 -10   6  12       24.89      148.59     68.32 o 
  -8   6  12        0.35        0.00     50.79 o 
  -6   6  12      256.02      135.32     46.30 o 
  -4   6  12     1243.56     1265.58    111.66 o 
  -2   6  12      219.80      392.00     69.00 o 
   0   6  12     1428.47     1319.01    103.90 o 
   2   6  12       11.87        0.00     35.04 o 
   4   6  12      752.92      792.95    114.38 o 
   6   6  12       33.21        0.00     47.30 o 
   8   6  12      196.29      208.55     78.17 o 
  10   6  12      689.43      347.39    105.47 o 
  12   6  12       34.34       16.94     57.52 o 
 -19   7  12       39.74       77.12     68.55 o 
 -17   7  12      323.09      375.07    147.16 o 
 -15   7  12      177.13      195.53     91.88 o 
 -13   7  12      407.22      428.28    104.86 o 
 -11   7  12      250.82      352.73     89.49 o 
  -9   7  12      200.32      176.21     75.02 o 
  -7   7  12       42.20        0.00     44.65 o 
  -5   7  12      165.35      188.65     62.08 o 
  -3   7  12        2.83       33.94     50.87 o 
  -1   7  12        0.24       12.93     39.08 o 
   1   7  12      175.90      207.03     58.89 o 
   3   7  12      184.13      197.16     76.64 o 
   5   7  12       32.84       97.08     71.81 o 
   7   7  12      520.90      626.12    117.75 o 
   9   7  12      200.34      315.97    132.75 o 
 -16   8  12        5.88       41.70     69.19 o 
 -14   8  12        0.01        0.00     60.99 o 
 -12   8  12        4.09        0.00     67.38 o 
 -10   8  12        0.32      110.17     72.63 o 
  -8   8  12      118.95      145.32     72.09 o 
  -6   8  12       62.32      165.74     71.97 o 
  -4   8  12       21.28        0.00     51.11 o 
  -2   8  12       13.45       69.78     54.92 o 
   0   8  12      249.71      243.93    104.73 o 
   2   8  12        9.87        5.17     70.49 o 
   4   8  12       41.54       74.46     81.49 o 
   6   8  12       38.55        0.00     54.16 o 
 -11   9  12      266.75      161.34     86.90 o 
  -9   9  12      119.10      388.91    151.27 o 
  -7   9  12        1.54       67.83    101.16 o 
  -5   9  12       23.70      102.74     76.03 o 
  -3   9  12       22.60       15.32     45.73 o 
  -1   9  12       62.64       49.89     59.77 o 
   1   9  12      193.92        7.73    101.45 o 
 -27   1  13        1.38        0.00     54.75 o 
 -25   1  13       22.94       48.76     53.03 o 
 -23   1  13      302.27      296.95     79.52 o 
 -21   1  13        6.81        0.00     33.26 o 
 -19   1  13      221.36      298.43     56.84 o 
 -17   1  13     7454.99     7356.61    390.63 o 
 -15   1  13       96.10        4.35     36.21 o 
 -13   1  13     6511.96     5879.10    150.58 o 
 -11   1  13       76.31       62.21     24.12 o 
  -9   1  13     1355.40     1272.76     60.91 o 
  -7   1  13     4599.48     3660.29    115.52 o 
  -5   1  13      567.33      589.95     49.02 o 
  -3   1  13     1937.55     2305.43     93.56 o 
  -1   1  13     2839.71     2155.98     92.78 o 
   1   1  13      683.16      616.33     56.28 o 
   3   1  13      436.11      296.88     46.62 o 
   5   1  13        6.86        0.00     28.34 o 
   7   1  13        6.77       35.40     37.33 o 
   9   1  13      483.15      497.06     99.16 o 
  11   1  13       22.08        0.00     51.15 o 
  13   1  13      150.08      102.40     69.54 o 
  15   1  13       24.69       47.18     66.93 o 
 -26   2  13       42.92      118.67     75.80 o 
 -24   2  13      440.99      300.89     84.07 o 
 -22   2  13       30.25       32.71     38.31 o 
 -20   2  13       12.53      131.00     80.21 o 
 -18   2  13      117.35      163.75     48.27 o 
 -16   2  13     1024.12     1224.90     87.55 o 
 -14   2  13      116.56      158.17     50.79 o 
 -12   2  13     1176.93     1003.78     52.77 o 
 -10   2  13     1479.74     1547.48     66.98 o 
  -8   2  13      151.39      267.98     35.77 o 
  -6   2  13      725.53      645.60     65.40 o 
  -4   2  13     1503.96     1459.61     71.61 o 
  -2   2  13       16.47        0.00     23.49 o 
   0   2  13       76.50       54.14     27.74 o 
   2   2  13     7104.33     6237.38    182.17 o 
   4   2  13        3.40        0.00     37.04 o 
   6   2  13       54.61       69.19     46.69 o 
   8   2  13      960.81      845.99     83.94 o 
  10   2  13      118.14       93.13     54.40 o 
  12   2  13      108.68       61.38     71.10 o 
  14   2  13        9.61       11.60     56.31 o 
 -25   3  13        1.68       29.88     61.17 o 
 -23   3  13      361.68      294.10     69.22 o 
 -21   3  13        9.86      107.75     60.43 o 
 -19   3  13      309.85      397.99     90.19 o 
 -17   3  13     2140.73     1941.38    119.77 o 
 -15   3  13      129.21      112.53     41.31 o 
 -13   3  13        2.62        0.00     27.77 o 
 -11   3  13      833.29      586.62     55.66 o 
  -9   3  13     2234.71     2257.29     81.28 o 
  -7   3  13     4463.54     4331.88    120.85 o 
  -5   3  13      942.39      865.31     69.29 o 
  -3   3  13        9.37       34.01     25.62 o 
  -1   3  13     1062.07     1229.30     66.98 o 
   1   3  13      624.25      786.00     57.61 o 
   3   3  13       92.55       53.41     23.34 o 
   5   3  13       43.71       24.56     37.62 o 
   7   3  13     3203.93     2695.77    160.86 o 
   9   3  13      124.49      156.56     56.07 o 
  11   3  13        6.54       16.63     54.43 o 
  13   3  13       97.50       63.28     63.00 o 
 -24   4  13       45.38      251.73    149.83 o 
 -22   4  13        0.12       62.58     51.30 o 
 -20   4  13       15.48        0.00     36.72 o 
 -18   4  13      858.37      957.49     85.38 o 
 -16   4  13       25.51      167.66     80.25 o 
 -14   4  13      501.55      562.06     98.21 o 
 -12   4  13      415.39      497.62     80.42 o 
 -10   4  13     1348.08     1347.52    111.67 o 
  -8   4  13      989.76     1144.83     84.40 o 
  -6   4  13        0.87        0.00     42.66 o 
  -4   4  13     1038.35     1277.16     96.60 o 
  -2   4  13       78.00       20.69     32.55 o 
   0   4  13     1205.68     1182.76    127.12 o 
   2   4  13       49.32      199.58     49.02 o 
   4   4  13      203.76      204.36     95.76 o 
   6   4  13      353.00      583.92    106.40 o 
   8   4  13       54.44       35.94     43.64 o 
  10   4  13        5.34        0.00     44.46 o 
  12   4  13       17.74       51.36     59.76 o 
 -23   5  13       35.24       20.75     53.82 o 
 -21   5  13       23.34        0.00     57.93 o 
 -19   5  13        1.59       62.14     57.17 o 
 -17   5  13       78.18       44.79     55.48 o 
 -15   5  13       22.84        0.00     46.58 o 
 -13   5  13      109.30      227.42     72.56 o 
 -11   5  13       44.56       81.53     55.22 o 
  -9   5  13     1659.69     1615.63     90.71 o 
  -7   5  13      377.97      295.10     55.25 o 
  -5   5  13       19.49      219.89     78.06 o 
  -3   5  13       91.63      194.35    119.66 o 
  -1   5  13      327.69      327.35     83.91 o 
   1   5  13      125.69       93.89     43.20 o 
   3   5  13        0.22        0.00     51.37 o 
   5   5  13      498.71      539.81     70.84 o 
   7   5  13       14.35        0.00     36.97 o 
   9   5  13       32.39       54.04     47.24 o 
  11   5  13        5.90       10.96     44.06 o 
 -20   6  13        0.08        0.00     59.80 o 
 -18   6  13      101.83      156.17     77.38 o 
 -16   6  13      103.99      197.33     81.79 o 
 -14   6  13        3.88       88.20     63.49 o 
 -12   6  13      614.37      688.84    101.17 o 
 -10   6  13        0.17        0.00     47.08 o 
  -8   6  13       10.30        0.00     28.74 o 
  -6   6  13      589.46      791.16    148.31 o 
  -4   6  13      538.89      598.02     82.44 o 
  -2   6  13        0.06       41.69     37.39 o 
   0   6  13      107.91      204.49     94.44 o 
   2   6  13      917.89      961.12    127.82 o 
   4   6  13      364.10      559.02    112.99 o 
   6   6  13        1.31       78.73     81.22 o 
   8   6  13      180.89      128.98     76.22 o 
  10   6  13       33.73       10.07     51.31 o 
 -19   7  13        1.73       71.09     80.36 o 
 -17   7  13      134.95      204.54    122.51 o 
 -15   7  13       28.20       74.53     64.39 o 
 -13   7  13        4.28        0.00     44.55 o 
 -11   7  13      127.39       67.10     62.33 o 
  -9   7  13       22.26      106.65     78.16 o 
  -7   7  13      179.80      266.81     61.44 o 
  -5   7  13       35.62      116.82     53.03 o 
  -3   7  13      924.95      803.27     95.86 o 
  -1   7  13      109.43       70.11     48.72 o 
   1   7  13      186.54      311.67     89.49 o 
   3   7  13      247.35      166.43     85.77 o 
   5   7  13      265.68      294.99     97.53 o 
   7   7  13       15.25       61.65     76.28 o 
 -16   8  13        1.47        0.00     70.24 o 
 -14   8  13        0.99        0.97     48.63 o 
 -12   8  13        5.13        0.00     64.26 o 
 -10   8  13      278.97      181.47     89.42 o 
  -8   8  13      323.94      129.66     73.72 o 
  -6   8  13      209.61      331.30    114.06 o 
  -4   8  13      354.03      419.18     89.45 o 
  -2   8  13       18.22       45.80     50.60 o 
   0   8  13      249.06      252.86     90.29 o 
   2   8  13       22.88       15.12     59.72 o 
   4   8  13      236.99      204.11     95.11 o 
  -9   9  13       64.83      257.53    186.10 o 
  -7   9  13       85.67      128.81     77.52 o 
  -5   9  13       11.86       47.74     67.93 o 
  -3   9  13        0.21        3.00     52.33 o 
  -1   9  13       11.89       84.40     66.22 o 
 -26   0  14        7.90      153.53    155.71 o 
 -24   0  14      326.08      407.09    131.70 o 
 -22   0  14     1258.39     1263.81    209.40 o 
 -20   0  14      119.44      153.42     81.54 o 
 -18   0  14      272.81      414.66    111.10 o 
 -16   0  14     4714.75     4057.20    192.14 o 
 -14   0  14     5447.51     4834.03    211.05 o 
 -12   0  14       14.79      139.33    107.18 o 
 -10   0  14     1281.98     1121.58     88.58 o 
  -8   0  14     7343.82     7910.55    286.83 o 
  -6   0  14       10.65       73.07     47.77 o 
  -4   0  14     1087.19     1110.37    104.74 o 
  -2   0  14       94.64       50.87     42.63 o 
   0   0  14     2442.66     2456.58    199.90 o 
   2   0  14      433.37      672.77     91.89 o 
   4   0  14     4585.21     4913.36    290.81 o 
   6   0  14     1059.78     1301.84    298.53 o 
   8   0  14       91.58       96.58     80.35 o 
  10   0  14      179.29       43.24     75.32 o 
  12   0  14      401.52      438.90    395.73 o 
  14   0  14       49.75        1.82     59.69 o 
 -25   1  14      346.21      133.25     76.85 o 
 -23   1  14       46.28       53.83     54.03 o 
 -21   1  14      387.68      493.57     64.63 o 
 -19   1  14      666.87      618.81     71.58 o 
 -17   1  14      118.81      232.86     71.27 o 
 -15   1  14     2368.87     2051.88    144.78 o 
 -13   1  14     2374.47     2177.58     88.58 o 
 -11   1  14      703.89      834.98     58.75 o 
  -9   1  14      328.28      246.47     62.27 o 
  -7   1  14     1631.88     1633.80     80.45 o 
  -5   1  14     2896.46     2999.14    115.07 o 
  -3   1  14     2068.56     2027.73     95.19 o 
  -1   1  14     2124.57     1835.51     91.39 o 
   1   1  14     1310.83     1148.09     73.89 o 
   3   1  14        2.84        0.00     30.08 o 
   5   1  14      470.12      513.92     71.17 o 
   7   1  14      511.23      532.11     67.89 o 
   9   1  14        7.06       75.16     55.82 o 
  11   1  14      247.23       90.80     60.48 o 
  13   1  14       38.63       21.63     57.21 o 
 -26   2  14      107.25       89.90     70.02 o 
 -24   2  14        2.91        0.00     53.25 o 
 -22   2  14        1.32       41.59     41.09 o 
 -20   2  14       71.24       47.21     41.73 o 
 -18   2  14      661.78      635.05     75.26 o 
 -16   2  14      351.54      434.26     59.37 o 
 -14   2  14      721.34      693.74     75.05 o 
 -12   2  14       26.81       33.27     20.07 o 
 -10   2  14       42.57       61.83     28.83 o 
  -8   2  14        5.78       82.83     37.28 o 
  -6   2  14      334.99      456.70     61.62 o 
  -4   2  14      962.71      979.97     68.65 o 
  -2   2  14       95.98       44.86     31.79 o 
   0   2  14       42.60       59.32     31.95 o 
   2   2  14     2570.43     2631.49     97.67 o 
   4   2  14      538.94      547.36     73.17 o 
   6   2  14       44.02      122.71     60.42 o 
   8   2  14      158.23      156.14     52.99 o 
  10   2  14        0.18      122.62     68.63 o 
  12   2  14       15.64       12.73     61.01 o 
  14   2  14        0.42      109.11     78.23 o 
 -25   3  14        4.89        0.00     59.51 o 
 -23   3  14        0.42        4.03     33.70 o 
 -21   3  14       64.67      117.82     51.35 o 
 -19   3  14       39.10       55.53     51.31 o 
 -17   3  14        1.59       11.57     32.80 o 
 -15   3  14      518.35      429.98     81.41 o 
 -13   3  14      107.98      154.13     43.58 o 
 -11   3  14     1111.05      996.65     71.96 o 
  -9   3  14      146.37      140.65     34.58 o 
  -7   3  14       63.48       64.38     34.63 o 
  -5   3  14      302.14      361.80     38.29 o 
  -3   3  14      252.85      220.93     45.60 o 
  -1   3  14      128.91      209.42     44.70 o 
   1   3  14      351.77      481.75     53.04 o 
   3   3  14        0.00      245.72    104.91 o 
   5   3  14      307.58      339.35     59.24 o 
   7   3  14        8.80        0.00     46.61 o 
   9   3  14      263.61      205.04     63.11 o 
  11   3  14        1.26        0.00     63.44 o 
  13   3  14       12.04        1.53     46.15 o 
 -24   4  14      221.54      165.18     77.04 o 
 -22   4  14      110.84       73.50     57.54 o 
 -20   4  14      468.33      692.68     96.98 o 
 -18   4  14      475.50      656.56    100.47 o 
 -16   4  14      199.89      450.38     89.22 o 
 -14   4  14     3140.23     2877.28    196.33 o 
 -12   4  14      191.33      393.74     83.84 o 
 -10   4  14        0.00        0.00     36.56 o 
  -8   4  14      643.21      610.86     58.95 o 
  -6   4  14      964.59      921.64    103.74 o 
  -4   4  14        8.17       56.73     35.13 o 
  -2   4  14      174.65      152.64     60.89 o 
   0   4  14      498.01      653.08     56.63 o 
   2   4  14       89.35       25.57     24.63 o 
   4   4  14       91.22      165.28     52.71 o 
   6   4  14       34.84       11.00     37.93 o 
   8   4  14       71.17        0.00     38.41 o 
  10   4  14       47.12      106.86     60.59 o 
  12   4  14       75.68       70.36     72.32 o 
 -23   5  14       72.35       17.44     63.27 o 
 -21   5  14        2.11       11.07     44.74 o 
 -19   5  14      156.79      104.77     63.71 o 
 -17   5  14        0.12        0.00     49.33 o 
 -15   5  14      158.35       80.10     54.37 o 
 -13   5  14      853.35     1010.33    145.16 o 
 -11   5  14       48.49      165.43     61.13 o 
  -9   5  14      211.67      365.96     80.41 o 
  -7   5  14        2.34       20.24     36.33 o 
  -5   5  14      209.10      336.99     66.55 o 
  -3   5  14        2.18        0.00     29.51 o 
  -1   5  14      902.23     1222.98    101.68 o 
   1   5  14     1206.89     1177.07    120.19 o 
   3   5  14      140.91      368.43     85.68 o 
   5   5  14      694.85      452.88     90.93 o 
   7   5  14      386.07      143.15     74.49 o 
   9   5  14      148.48      204.24     81.29 o 
  11   5  14      380.98      163.86     82.94 o 
 -20   6  14        8.77       13.65     55.51 o 
 -18   6  14      423.91      394.07    113.86 o 
 -16   6  14        2.11        0.00     53.00 o 
 -14   6  14      490.17      625.54    106.59 o 
 -12   6  14      335.36      376.75     98.59 o 
 -10   6  14       33.60       95.41     66.74 o 
  -8   6  14     1996.78     1831.46    124.18 o 
  -6   6  14      375.74      686.58    100.70 o 
  -4   6  14       40.39       49.28     62.39 o 
  -2   6  14      482.10      785.45     97.45 o 
   0   6  14      650.97      749.97     87.07 o 
   2   6  14      264.72      303.14     82.76 o 
   4   6  14       23.44       89.32     75.55 o 
   6   6  14       88.76        0.00     62.44 o 
   8   6  14       13.06        0.00     53.39 o 
 -19   7  14        0.26        1.64     55.71 o 
 -17   7  14       18.78        0.00     65.39 o 
 -15   7  14       18.07      100.29    106.64 o 
 -13   7  14        6.08       95.73     70.12 o 
 -11   7  14       77.25      540.40    292.28 o 
  -9   7  14        0.13      157.16    134.22 o 
  -7   7  14       59.23      150.87     80.44 o 
  -5   7  14      150.14       92.44     51.68 o 
  -3   7  14       49.20       99.42     58.89 o 
  -1   7  14      305.38      508.31     89.75 o 
   1   7  14        0.14        0.00     50.31 o 
   3   7  14        0.79       91.49     65.89 o 
   5   7  14      119.09      102.54    104.98 o 
   7   7  14        4.34      249.63    118.63 o 
 -14   8  14      170.86      123.60    104.03 o 
 -12   8  14       41.72       81.59     72.56 o 
 -10   8  14        5.75      142.02    232.49 o 
  -8   8  14       33.68      140.38    149.99 o 
  -6   8  14        0.12       67.06     65.77 o 
  -4   8  14      388.65      494.31    145.83 o 
  -2   8  14       12.62        0.00     45.73 o 
   0   8  14      358.45      662.51    140.76 o 
   2   8  14      212.20      267.57    103.46 o 
 -25   1  15       24.88        5.38     46.33 o 
 -23   1  15       17.51       89.32     63.41 o 
 -21   1  15     1001.99      879.75    111.51 o 
 -19   1  15        3.72       37.27     34.49 o 
 -17   1  15      662.69      591.97     66.65 o 
 -15   1  15     2016.69     1729.43    147.39 o 
 -13   1  15       27.87       23.84     25.76 o 
 -11   1  15       10.90        0.00     19.98 o 
  -9   1  15     2080.73     2037.81    146.46 o 
  -7   1  15      220.81      154.49     45.28 o 
  -5   1  15      582.46      588.06     56.93 o 
  -3   1  15     1033.79     1126.97     79.73 o 
  -1   1  15      280.95      331.64     49.60 o 
   1   1  15      313.57      370.30     52.32 o 
   3   1  15      268.70      196.21     61.97 o 
   5   1  15      246.16      297.97     61.69 o 
   7   1  15      144.14      136.23     65.21 o 
   9   1  15       42.94      126.01     66.09 o 
  11   1  15        2.52       23.01     51.80 o 
  13   1  15        1.16       41.88    116.88 o 
 -26   2  15       98.99        0.00     64.97 o 
 -24   2  15       60.76      174.38    115.14 o 
 -22   2  15      661.12      647.84     81.25 o 
 -20   2  15        1.21       14.69     34.55 o 
 -18   2  15     1336.51     1191.50     97.24 o 
 -16   2  15      281.18      241.06     58.35 o 
 -14   2  15     5173.16     4382.34    183.33 o 
 -12   2  15      279.28      359.08     49.97 o 
 -10   2  15     4839.98     4570.50    147.44 o 
  -8   2  15      298.84      271.96     45.37 o 
  -6   2  15      131.93      292.98     45.98 o 
  -4   2  15     3001.32     2970.46    128.14 o 
  -2   2  15      173.25      350.12     51.50 o 
   0   2  15     2256.48     2094.62    107.45 o 
   2   2  15       88.26      142.54     34.54 o 
   4   2  15     3866.99     3490.61    177.62 o 
   6   2  15      108.67      172.58     78.83 o 
   8   2  15        2.26       33.58     52.45 o 
  10   2  15      567.64      589.32    106.36 o 
  12   2  15       51.00       31.03     57.61 o 
 -25   3  15        1.39       41.66     57.63 o 
 -23   3  15      170.64      124.90     59.52 o 
 -21   3  15       98.28       96.64     62.62 o 
 -19   3  15       22.86        1.03     32.13 o 
 -17   3  15       16.70       26.54     36.26 o 
 -15   3  15     1192.64     1334.03     96.56 o 
 -13   3  15       62.66       32.34     31.00 o 
 -11   3  15      617.53      561.70     60.67 o 
  -9   3  15     1931.09     1828.11     84.71 o 
  -7   3  15      895.93     1271.45     73.89 o 
  -5   3  15      249.04      208.03     35.84 o 
  -3   3  15      306.47      522.32     53.78 o 
  -1   3  15     1494.99     1537.75     87.52 o 
   1   3  15      815.92      896.96    105.81 o 
   3   3  15      850.01      752.48     82.50 o 
   5   3  15      169.95      165.22     52.43 o 
   7   3  15       27.63       49.48     44.32 o 
   9   3  15       52.80       73.55     56.87 o 
  11   3  15       37.12       95.71     69.94 o 
 -24   4  15        1.07        0.00     62.86 o 
 -22   4  15       83.60        4.71     46.86 o 
 -20   4  15       60.66       60.61     57.70 o 
 -18   4  15      786.51      973.44    118.23 o 
 -16   4  15      942.94     1064.26    113.30 o 
 -14   4  15      180.08      249.83    112.68 o 
 -12   4  15      119.86      212.55     67.49 o 
 -10   4  15      255.27      233.20     63.42 o 
  -8   4  15       27.82      114.45     72.55 o 
  -6   4  15      278.89      398.56     61.93 o 
  -4   4  15      849.62     1014.06     87.62 o 
  -2   4  15        3.30       11.48     32.42 o 
   0   4  15        5.64       27.20     22.81 o 
   2   4  15      144.90       75.84     59.91 o 
   4   4  15       43.48       73.39     54.55 o 
   6   4  15      203.31      264.98     86.40 o 
   8   4  15      226.74      196.65     66.09 o 
  10   4  15      477.67      476.86    109.94 o 
 -23   5  15        3.40       17.35     61.16 o 
 -21   5  15        0.16        2.65     45.51 o 
 -19   5  15       21.55      102.87     68.58 o 
 -17   5  15        7.34       19.34     50.93 o 
 -15   5  15       34.29       42.16     66.52 o 
 -13   5  15       45.95      103.16     56.34 o 
 -11   5  15       12.15       73.38     51.49 o 
  -9   5  15      595.42      769.17    130.65 o 
  -7   5  15      154.43      340.73     71.23 o 
  -5   5  15      190.46      336.86     64.77 o 
  -3   5  15      121.85       54.06     37.81 o 
  -1   5  15      101.49       22.59     37.33 o 
   1   5  15       52.80       74.89     59.99 o 
   3   5  15       13.73       58.06     68.65 o 
   5   5  15      132.21       61.59    100.90 o 
   7   5  15       14.48        0.00     53.85 o 
   9   5  15       15.01       28.61     55.93 o 
 -20   6  15       23.75       31.05     60.39 o 
 -18   6  15       63.98      214.59    155.67 o 
 -16   6  15       48.38      285.97     90.49 o 
 -14   6  15       18.11      173.96    111.58 o 
 -12   6  15       45.16       72.15     61.16 o 
 -10   6  15       93.48      169.67    100.42 o 
  -8   6  15       83.91        0.00     46.07 o 
  -6   6  15       15.00       63.26     45.25 o 
  -4   6  15      158.73      282.35     69.63 o 
  -2   6  15      436.02      660.77     77.90 o 
   0   6  15      282.97      323.19     71.96 o 
   2   6  15       24.47       20.18     53.69 o 
   4   6  15       10.17       24.61     60.43 o 
   6   6  15        1.51        0.00     74.30 o 
   8   6  15       24.26        0.00     59.93 o 
 -17   7  15      145.15       36.27     75.49 o 
 -15   7  15      136.50      118.36     78.21 o 
 -13   7  15       96.10      204.47    126.21 o 
 -11   7  15        3.91      325.12    246.36 o 
  -9   7  15     1481.42     1372.94    153.27 o 
  -7   7  15      245.77      154.55     71.65 o 
  -5   7  15      198.91      319.97     72.27 o 
  -3   7  15      460.65      529.63     96.14 o 
  -1   7  15      454.68      394.63     85.75 o 
   1   7  15       81.85       63.60     72.64 o 
   3   7  15       83.62       45.11     60.00 o 
   5   7  15      458.74      480.58    143.63 o 
 -14   8  15       20.28       23.89     67.39 o 
 -12   8  15      254.82      113.78     76.78 o 
 -10   8  15        1.62        0.00     73.82 o 
  -8   8  15       84.39      186.73     83.68 o 
  -6   8  15      113.53       82.25     67.63 o 
  -4   8  15       30.99      108.78     75.24 o 
  -2   8  15       17.69       51.84     66.35 o 
   0   8  15        9.67        0.00     68.62 o 
 -26   0  16      101.89       60.11    106.02 o 
 -24   0  16       21.76        0.00     79.50 o 
 -22   0  16     2012.30     2154.49    257.81 o 
 -20   0  16     1387.72     1154.98    229.11 o 
 -18   0  16      787.18      836.34    143.29 o 
 -16   0  16      622.67      594.55    143.48 o 
 -14   0  16      440.75      510.00     79.49 o 
 -12   0  16     4474.99     3514.97    270.98 o 
 -10   0  16     3117.78     3375.90    202.41 o 
  -8   0  16     1677.37     1585.08    128.55 o 
  -6   0  16     4842.77     4630.94    252.89 o 
  -4   0  16     2930.04     2910.10    207.30 o 
  -2   0  16        2.64       53.45     52.65 o 
   0   0  16     1262.75      736.69    191.04 o 
   2   0  16      668.47      807.19    155.50 o 
   4   0  16      604.04      637.17    117.92 o 
   6   0  16      287.77      141.32     88.99 o 
   8   0  16      176.20      256.64    186.13 o 
  10   0  16        1.68        0.00    116.60 o 
  12   0  16      153.81        4.55     82.03 o 
 -25   1  16      151.70       68.86     61.68 o 
 -23   1  16        0.42        0.00     48.51 o 
 -21   1  16       81.68      241.74    154.24 o 
 -19   1  16     2748.92     2585.41    144.87 o 
 -17   1  16     1175.18      904.12    164.02 o 
 -15   1  16      214.51      213.97     59.69 o 
 -13   1  16     1074.51     1174.67     74.69 o 
 -11   1  16     4624.64     4820.11    168.51 o 
  -9   1  16      917.10     1057.38     78.23 o 
  -7   1  16      949.42     1168.91     81.16 o 
  -5   1  16     1119.33     1199.39     89.27 o 
  -3   1  16       55.38       47.27     35.59 o 
  -1   1  16     2191.89     2223.62    122.60 o 
   1   1  16      455.98      769.56     69.01 o 
   3   1  16      229.12       96.25     54.51 o 
   5   1  16      147.98       99.86     44.98 o 
   7   1  16      108.85       68.10     98.78 o 
   9   1  16       70.58       90.24     64.28 o 
  11   1  16       12.93        3.92     47.10 o 
 -24   2  16       71.19       56.69     57.04 o 
 -22   2  16      142.34       92.87     49.14 o 
 -20   2  16        5.36      154.33     58.28 o 
 -18   2  16      177.64      276.40     63.29 o 
 -16   2  16        3.43        9.68     38.08 o 
 -14   2  16      143.07      114.53     42.61 o 
 -12   2  16      100.03      258.22     80.08 o 
 -10   2  16      677.54     1092.87     78.56 o 
  -8   2  16      594.34      762.79    115.06 o 
  -6   2  16      310.51      500.20     53.63 o 
  -4   2  16        9.62       33.19     32.18 o 
  -2   2  16      889.68      670.53     66.83 o 
   0   2  16        4.66        0.00     28.93 o 
   2   2  16     2040.64     1715.30    128.92 o 
   4   2  16       19.78       14.48     40.52 o 
   6   2  16        9.08        0.00     40.48 o 
   8   2  16      421.90      411.93    129.41 o 
  10   2  16       52.70        0.00     51.51 o 
  12   2  16       35.94        0.00     57.33 o 
 -25   3  16      144.48       39.05     71.38 o 
 -23   3  16       33.01      118.62     78.37 o 
 -21   3  16      250.20      180.71     60.03 o 
 -19   3  16      476.53      488.12     76.23 o 
 -17   3  16      270.59      406.93     78.06 o 
 -15   3  16      108.77      118.05     54.93 o 
 -13   3  16       41.75       29.06     35.79 o 
 -11   3  16       83.84      110.12     60.43 o 
  -9   3  16       61.00      122.23     36.37 o 
  -7   3  16      249.27      243.57     41.14 o 
  -5   3  16        1.11       80.45     70.54 o 
  -3   3  16      825.28      773.36     65.87 o 
  -1   3  16      112.72      114.85     36.83 o 
   1   3  16      125.39      146.40     40.42 o 
   3   3  16      399.36      368.42     62.05 o 
   5   3  16        8.58       21.58     37.35 o 
   7   3  16        6.56      139.80     68.98 o 
   9   3  16      116.20       87.57     67.88 o 
  11   3  16        3.23       55.37     76.92 o 
 -24   4  16       65.53       33.52     59.31 o 
 -22   4  16       99.58      212.54    129.79 o 
 -20   4  16      270.27      439.15     96.70 o 
 -18   4  16       10.77       41.93     53.09 o 
 -16   4  16      218.15      194.85     75.29 o 
 -14   4  16       47.06       40.11     49.72 o 
 -12   4  16      481.68      705.31     98.09 o 
 -10   4  16       59.29        0.00     40.75 o 
  -8   4  16        4.19        0.00     39.28 o 
  -6   4  16      841.15      957.48     85.68 o 
  -4   4  16      126.79      202.17     54.83 o 
  -2   4  16        0.16      118.16     46.64 o 
   0   4  16      214.05      292.35     62.25 o 
   2   4  16     1077.56      911.53     95.69 o 
   4   4  16      222.52      160.73     48.93 o 
   6   4  16      495.67      513.81     89.98 o 
   8   4  16      237.03      248.68     76.14 o 
  10   4  16       21.95        0.00     69.53 o 
 -21   5  16      124.94      191.69     81.14 o 
 -19   5  16       83.83       14.35     53.18 o 
 -17   5  16     1030.05      977.46    151.17 o 
 -15   5  16        0.52      170.44     95.97 o 
 -13   5  16       13.54       26.23     67.82 o 
 -11   5  16     1570.86     1733.33    168.44 o 
  -9   5  16       11.73       63.93     54.78 o 
  -7   5  16      173.79      188.45     54.84 o 
  -5   5  16     1527.44     1599.15    115.21 o 
  -3   5  16       47.29      106.11     51.73 o 
  -1   5  16      216.31      433.84     99.92 o 
   1   5  16      201.53      253.52     89.05 o 
   3   5  16       12.43        0.00     61.74 o 
   5   5  16       64.52        3.87     46.72 o 
   7   5  16        9.01       16.31     50.99 o 
 -20   6  16       62.22       74.17     73.61 o 
 -18   6  16       77.53       64.10     65.31 o 
 -16   6  16      162.15      301.32     99.10 o 
 -14   6  16      225.21      211.97     80.37 o 
 -12   6  16      183.96      294.82     84.06 o 
 -10   6  16      269.31      344.24     90.56 o 
  -8   6  16      172.01      157.85     77.00 o 
  -6   6  16       88.71      208.91     72.40 o 
  -4   6  16       41.79      104.29     53.78 o 
  -2   6  16       31.37       32.47     45.13 o 
   0   6  16      324.31      388.71    121.30 o 
   2   6  16      174.19       92.63     67.83 o 
   4   6  16        7.12       26.54     68.62 o 
   6   6  16       12.47      184.23    126.96 o 
 -17   7  16        2.34       20.83     66.09 o 
 -15   7  16       10.01       96.17     76.79 o 
 -13   7  16       14.40      224.70     94.90 o 
 -11   7  16       16.35        1.20     80.74 o 
  -9   7  16       53.30       76.31     65.67 o 
  -7   7  16      464.45      499.97    138.67 o 
  -5   7  16        8.40        8.84     37.89 o 
  -3   7  16      285.50      350.30    116.16 o 
  -1   7  16        1.42        0.00     64.30 o 
   1   7  16        4.37        6.92     50.03 o 
   3   7  16        0.05       38.22     68.01 o 
 -12   8  16        0.57       50.34     74.85 o 
 -10   8  16        1.01      140.32     90.14 o 
  -8   8  16       12.51      172.65     88.69 o 
  -6   8  16       47.95        0.00     63.88 o 
  -4   8  16       23.20        0.00     64.87 o 
  -2   8  16       17.07        0.00     67.95 o 
 -25   1  17        1.96       53.42     64.26 o 
 -23   1  17      409.46      313.19     92.42 o 
 -21   1  17       55.72      161.57     95.15 o 
 -19   1  17        8.93       68.87     46.44 o 
 -17   1  17      332.16      316.99     86.00 o 
 -15   1  17      967.19     1019.18    143.57 o 
 -13   1  17     1373.90     1169.72     81.32 o 
 -11   1  17       90.51      148.91     45.67 o 
  -9   1  17      410.37      491.28     71.36 o 
  -7   1  17       73.28      173.39     47.77 o 
  -5   1  17      121.66      184.52     45.03 o 
  -3   1  17     3199.17     3533.66    171.13 o 
  -1   1  17     3032.67     3191.07    155.36 o 
   1   1  17      413.92      591.79     68.53 o 
   3   1  17      469.86      232.85     82.82 o 
   5   1  17      180.62      307.26    103.30 o 
   7   1  17      107.60       95.97     66.40 o 
   9   1  17       16.76      119.41     73.07 o 
  11   1  17        0.19       79.49     71.91 o 
 -24   2  17        0.75        0.00     44.86 o 
 -22   2  17        0.07       15.30     47.75 o 
 -20   2  17      761.80      853.14     95.75 o 
 -18   2  17      446.98      503.49     78.07 o 
 -16   2  17      452.22      514.22     76.55 o 
 -14   2  17       82.56       36.07     39.07 o 
 -12   2  17     2143.96     2051.36    105.54 o 
 -10   2  17      354.16      472.52     68.81 o 
  -8   2  17     2034.05     1963.24    107.59 o 
  -6   2  17      578.93      622.20     71.81 o 
  -4   2  17        8.08       63.48     40.17 o 
  -2   2  17     2707.22     2658.54    137.54 o 
   0   2  17      148.84      283.39     52.94 o 
   2   2  17        2.05       14.56     33.33 o 
   4   2  17      721.69      757.85     92.62 o 
   6   2  17      140.97      342.50    131.32 o 
   8   2  17       26.07       60.47     65.09 o 
  10   2  17       54.15       43.89     64.30 o 
 -23   3  17        1.17       63.41     71.68 o 
 -21   3  17      193.03      153.84     73.77 o 
 -19   3  17      545.53      656.90     83.43 o 
 -17   3  17      228.19      194.39     61.29 o 
 -15   3  17     1954.56     1793.77    106.40 o 
 -13   3  17      543.03      570.81     86.86 o 
 -11   3  17        5.13        0.00     32.28 o 
  -9   3  17      115.38      184.76     52.59 o 
  -7   3  17     1309.48     1067.33     73.81 o 
  -5   3  17       15.50       15.05     27.90 o 
  -3   3  17      406.20      440.84     54.96 o 
  -1   3  17      980.38      957.43     76.53 o 
   1   3  17       36.58        7.04     29.52 o 
   3   3  17       14.68       58.31     42.92 o 
   5   3  17       13.75        0.00     35.66 o 
   7   3  17      543.66      453.67    144.39 o 
   9   3  17      145.99       79.86     71.27 o 
 -22   4  17        0.01        0.00     61.98 o 
 -20   4  17        7.02       14.31     52.36 o 
 -18   4  17      534.65      568.58    104.15 o 
 -16   4  17       85.16       46.64     56.85 o 
 -14   4  17      529.21      637.82     97.82 o 
 -12   4  17      486.92      629.06     98.97 o 
 -10   4  17      279.46      513.73    145.72 o 
  -8   4  17      324.32      521.27     71.48 o 
  -6   4  17      831.34     1061.38     95.40 o 
  -4   4  17       46.17       58.53     45.79 o 
  -2   4  17      141.14      224.97     59.34 o 
   0   4  17       67.31       60.91     37.08 o 
   2   4  17       10.19        0.00     56.56 o 
   4   4  17      250.09      441.28    197.55 o 
   6   4  17       14.67        0.05     50.16 o 
   8   4  17       20.45       56.31     77.97 o 
 -21   5  17      185.38      114.20     81.06 o 
 -19   5  17      107.47       85.60     67.56 o 
 -17   5  17        1.44        0.00     52.52 o 
 -15   5  17      261.61      405.65     94.22 o 
 -13   5  17       58.76       24.20     48.84 o 
 -11   5  17        2.36        0.00     44.48 o 
  -9   5  17       14.60       15.92     46.10 o 
  -7   5  17       12.57      117.75     64.73 o 
  -5   5  17       12.50        0.00     47.94 o 
  -3   5  17       25.87        0.00     46.04 o 
  -1   5  17       86.30      192.51     74.71 o 
   1   5  17      303.15      271.44     94.27 o 
   3   5  17        6.60       72.25     64.29 o 
   5   5  17       42.60       32.20     55.99 o 
   7   5  17        7.56       19.80     55.67 o 
 -18   6  17      191.55      139.39     88.84 o 
 -16   6  17      115.56       94.13     77.28 o 
 -14   6  17       82.17       84.07     68.45 o 
 -12   6  17      124.63      225.75    116.24 o 
 -10   6  17        0.08        0.00     74.15 o 
  -8   6  17        0.38       58.52     57.56 o 
  -6   6  17      281.18      251.42     64.65 o 
  -4   6  17       67.34       42.50     48.09 o 
  -2   6  17       52.80      183.29    111.39 o 
   0   6  17      242.71      118.72     84.18 o 
   2   6  17      265.87      353.63    127.98 o 
   4   6  17       44.15      140.32     86.51 o 
 -15   7  17      267.60      154.90     84.22 o 
 -13   7  17       16.28      151.78    152.93 o 
 -11   7  17        3.08       35.59     63.47 o 
  -9   7  17       21.12        2.06     47.29 o 
  -7   7  17       14.96       19.78     59.09 o 
  -5   7  17        0.01       62.11     64.05 o 
  -3   7  17       51.85      130.23     76.54 o 
  -1   7  17      228.40      148.57     83.64 o 
   1   7  17        6.52       36.82     74.19 o 
  -8   8  17      187.50      160.67     96.84 o 
  -6   8  17      201.90      218.22    111.95 o 
 -24   0  18      110.56       12.93     62.04 o 
 -22   0  18      502.33      649.40    287.29 o 
 -20   0  18        6.85       95.48     80.01 o 
 -18   0  18     1908.11     1559.03    203.06 o 
 -16   0  18     2582.10     2398.25    166.62 o 
 -14   0  18     1256.65     1125.60    173.01 o 
 -12   0  18     2306.23     2552.78    184.14 o 
 -10   0  18     2357.09     2694.43    194.26 o 
  -8   0  18     5203.83     5974.83    312.01 o 
  -6   0  18     3814.33     4210.95    261.56 o 
  -4   0  18      550.02      836.68    101.11 o 
  -2   0  18      911.04      972.44    120.92 o 
   0   0  18       90.16       94.32     57.24 o 
   2   0  18      222.62      173.74     69.99 o 
   4   0  18       61.07        0.00    103.81 o 
   6   0  18       50.69        0.00     68.29 o 
   8   0  18      215.41      106.04     98.52 o 
  10   0  18       39.51        0.00     89.33 o 
 -25   1  18       40.36       31.68     75.09 o 
 -23   1  18      111.11      133.88     99.92 o 
 -21   1  18      116.41       55.23     57.00 o 
 -19   1  18      529.69      492.24     75.90 o 
 -17   1  18      375.34      324.47     88.29 o 
 -15   1  18       51.73       44.38     48.54 o 
 -13   1  18      246.99      318.12     54.69 o 
 -11   1  18      366.61      512.03     74.39 o 
  -9   1  18     2114.28     2172.79    119.83 o 
  -7   1  18        1.62       78.05     51.95 o 
  -5   1  18      809.05      749.75     82.12 o 
  -3   1  18     1031.61     1074.97     87.17 o 
  -1   1  18      454.03      380.07     87.40 o 
   1   1  18      158.28      166.87     49.72 o 
   3   1  18      149.79      165.86     62.08 o 
   5   1  18      235.90       83.08     67.07 o 
   7   1  18       61.49      179.57     81.27 o 
   9   1  18        0.74        0.00     50.87 o 
 -24   2  18        0.10       23.32     56.83 o 
 -22   2  18      140.79      152.00     70.70 o 
 -20   2  18       85.82       35.50     43.93 o 
 -18   2  18       19.77        0.00     37.83 o 
 -16   2  18      691.42      766.19     91.43 o 
 -14   2  18       42.77       49.54     62.62 o 
 -12   2  18      650.45      554.03     60.80 o 
 -10   2  18      240.80      305.44     54.61 o 
  -8   2  18        0.90        0.00     30.69 o 
  -6   2  18       24.03       78.60     40.27 o 
  -4   2  18      384.93      412.90     73.28 o 
  -2   2  18        7.96       30.32     34.54 o 
   0   2  18       11.82        0.00     32.55 o 
   2   2  18      543.21      600.18    112.52 o 
   4   2  18       93.77      178.68     86.66 o 
   6   2  18       27.11       71.79     74.33 o 
   8   2  18       66.14      142.63    141.67 o 
 -23   3  18       21.45        2.31     58.62 o 
 -21   3  18       27.32       45.18     60.63 o 
 -19   3  18      616.20      518.78    104.18 o 
 -17   3  18        9.97      101.08     61.48 o 
 -15   3  18       79.51      122.94     73.45 o 
 -13   3  18        2.27       24.50     43.09 o 
 -11   3  18       12.79       78.69     75.71 o 
  -9   3  18       37.38       66.37     42.10 o 
  -7   3  18      237.27      173.36     53.41 o 
  -5   3  18        0.34       45.04     43.12 o 
  -3   3  18      257.45      374.79     74.91 o 
  -1   3  18      563.53      695.17     71.14 o 
   1   3  18     1212.48     1447.13    131.58 o 
   3   3  18      186.70      168.80     57.20 o 
   5   3  18        5.29        0.00     45.70 o 
   7   3  18       33.84       28.15     59.07 o 
 -22   4  18      177.09      244.16    164.01 o 
 -20   4  18       67.33      258.53    157.66 o 
 -18   4  18       71.81      269.57    169.06 o 
 -16   4  18      358.95      199.20     76.34 o 
 -14   4  18      412.57      362.32     85.86 o 
 -12   4  18       97.60       94.56     62.68 o 
 -10   4  18       34.68       48.62     54.68 o 
  -8   4  18       98.67       92.52     66.04 o 
  -6   4  18        0.40       34.70     56.83 o 
  -4   4  18        0.75       15.02     53.08 o 
  -2   4  18       67.93       42.88     46.34 o 
   0   4  18      125.89       66.00     62.96 o 
   2   4  18      119.42      165.91     83.32 o 
   4   4  18       24.38       64.21     64.47 o 
   6   4  18       48.26       11.47     57.79 o 
 -21   5  18        1.04       96.45     85.93 o 
 -19   5  18        4.79        0.00     49.50 o 
 -17   5  18      387.83      493.65    118.91 o 
 -15   5  18      211.67      297.56    154.80 o 
 -13   5  18       54.91       63.14     62.62 o 
 -11   5  18      428.97      514.73    102.86 o 
  -9   5  18     1729.95     1694.77    165.15 o 
  -7   5  18        8.62       65.58     50.17 o 
  -5   5  18       32.22       95.70     54.31 o 
  -3   5  18      601.98      701.92     93.03 o 
  -1   5  18        3.78       75.37     63.99 o 
   1   5  18        9.13      169.16     83.57 o 
   3   5  18      369.08      603.21    330.93 o 
   5   5  18       31.56       98.24     79.04 o 
 -18   6  18       10.18        7.31     59.02 o 
 -16   6  18      135.88      118.50     75.89 o 
 -14   6  18       17.30      206.51    139.88 o 
 -12   6  18      193.90      215.41     82.94 o 
 -10   6  18       50.95      261.60     91.98 o 
  -8   6  18        3.91      180.19    106.13 o 
  -6   6  18      354.48      289.99     85.93 o 
  -4   6  18      165.60      267.21     83.91 o 
  -2   6  18        3.47        0.00     56.55 o 
   0   6  18        0.66        0.00     61.37 o 
   2   6  18      111.58      100.85     92.58 o 
 -13   7  18       29.05       52.99     70.27 o 
 -11   7  18        0.03        0.00     62.64 o 
  -9   7  18       23.47        0.00     48.60 o 
  -7   7  18      183.93      145.53     74.18 o 
  -5   7  18        1.13        0.00     71.24 o 
  -3   7  18       67.68       71.22     76.20 o 
  -1   7  18       46.54      133.22     87.47 o 
 -23   1  19      208.34      157.75     72.69 o 
 -21   1  19        0.44       33.91     56.88 o 
 -19   1  19      498.75      300.96     79.40 o 
 -17   1  19      532.65      350.82     75.27 o 
 -15   1  19       55.94       29.07     39.42 o 
 -13   1  19      867.88      944.68     80.05 o 
 -11   1  19      200.69      163.91     46.06 o 
  -9   1  19      613.58      709.01     82.41 o 
  -7   1  19     1856.99     1869.04    105.51 o 
  -5   1  19      331.37      430.01     73.42 o 
  -3   1  19       37.96       48.07     41.49 o 
  -1   1  19       99.80       38.94     36.29 o 
   1   1  19      474.90      535.72     86.66 o 
   3   1  19      261.63      238.28    108.97 o 
   5   1  19        3.97       15.73     47.87 o 
   7   1  19      150.43      123.00     75.49 o 
 -24   2  19      737.95      784.86    155.40 o 
 -22   2  19        1.38       25.17     50.63 o 
 -20   2  19      236.98       90.43     49.44 o 
 -18   2  19      534.12      626.53     83.32 o 
 -16   2  19       43.97      143.69     83.64 o 
 -14   2  19      679.31      542.37     79.43 o 
 -12   2  19      492.41      497.55     63.64 o 
 -10   2  19      710.83      819.29     89.44 o 
  -8   2  19        4.43        0.00     38.05 o 
  -6   2  19      832.55      957.41     89.07 o 
  -4   2  19      123.79       44.03     37.91 o 
  -2   2  19        8.82        0.00     36.40 o 
   0   2  19       80.80       52.27     49.07 o 
   2   2  19      370.03      378.99     78.55 o 
   4   2  19      122.29      197.80     96.39 o 
   6   2  19      114.71      154.02     77.63 o 
   8   2  19        0.03       70.42     69.46 o 
 -23   3  19      132.39       98.52     89.14 o 
 -21   3  19      182.25      362.99    102.78 o 
 -19   3  19      229.68      206.72     88.25 o 
 -17   3  19      347.20      446.74     84.66 o 
 -15   3  19       23.00       66.56     53.38 o 
 -13   3  19     1019.07      840.45    109.33 o 
 -11   3  19      559.34      584.83     77.59 o 
  -9   3  19        1.80        0.00     39.27 o 
  -7   3  19      589.54      634.97     86.12 o 
  -5   3  19      194.78      208.34     64.22 o 
  -3   3  19        1.31       52.99     41.74 o 
  -1   3  19      278.15      277.80     91.88 o 
   1   3  19      408.89      382.59    124.70 o 
   3   3  19       32.48       15.25     46.47 o 
   5   3  19       15.77        0.00     48.47 o 
   7   3  19       64.79      133.40    106.46 o 
 -22   4  19        4.74        0.00     62.57 o 
 -20   4  19       74.44      127.94     80.02 o 
 -18   4  19       28.34       63.95     59.53 o 
 -16   4  19       38.37       45.90     64.32 o 
 -14   4  19      108.74       87.30     67.41 o 
 -12   4  19      640.90      830.73    113.62 o 
 -10   4  19      536.56      480.18     95.15 o 
  -8   4  19        0.05        0.00     39.80 o 
  -6   4  19        1.00        0.00     44.18 o 
  -4   4  19      824.04     1145.43    116.91 o 
  -2   4  19       51.06        0.00     39.40 o 
   0   4  19       73.61       72.32     59.03 o 
   2   4  19      241.07      115.94     67.69 o 
   4   4  19       15.44        0.66     40.27 o 
 -19   5  19        4.76        0.00     63.27 o 
 -17   5  19       36.59       59.96     65.08 o 
 -15   5  19        7.00        0.00     57.16 o 
 -13   5  19       91.37      197.04     95.72 o 
 -11   5  19      106.30      156.15    110.26 o 
  -9   5  19       74.54        0.00     51.41 o 
  -7   5  19       97.58      244.84    135.07 o 
  -5   5  19       26.36       73.24     75.10 o 
  -3   5  19       52.93       48.41     44.23 o 
  -1   5  19      229.86       82.31     64.81 o 
   1   5  19      153.88      139.28     90.50 o 
   3   5  19       38.47       68.57     66.52 o 
 -16   6  19       13.75       27.03     70.14 o 
 -14   6  19       42.24       18.00     79.31 o 
 -12   6  19        5.29        9.89     56.09 o 
 -10   6  19       21.58       58.12     72.89 o 
  -8   6  19        0.71       23.06     61.34 o 
  -6   6  19      180.82      251.80    173.09 o 
  -4   6  19      175.47       91.04     56.53 o 
  -2   6  19      127.99      113.95     78.48 o 
   0   6  19       28.38       88.07     84.94 o 
 -11   7  19       54.90       60.63     68.94 o 
  -9   7  19        1.47       81.17     75.60 o 
  -7   7  19      137.37      336.94    171.52 o 
  -5   7  19      113.25        0.00     76.76 o 
 -24   0  20        0.24       13.86    101.49 o 
 -22   0  20       60.36       46.79     87.17 o 
 -20   0  20      534.34      416.77    140.71 o 
 -18   0  20        0.91       26.02     91.58 o 
 -16   0  20        0.43       24.29     54.88 o 
 -14   0  20     2237.65     2040.68    180.26 o 
 -12   0  20      289.09      357.24     85.43 o 
 -10   0  20      179.46       51.36    107.90 o 
  -8   0  20       37.11       49.65     54.79 o 
  -6   0  20     1506.27     1489.52    169.63 o 
  -4   0  20      793.70      741.72    124.26 o 
  -2   0  20      339.15      747.18    124.24 o 
   0   0  20      164.49       32.40     55.32 o 
   2   0  20      531.91      442.44    153.40 o 
   4   0  20       65.80        0.00    112.10 o 
   6   0  20       18.35      270.50    280.68 o 
 -23   1  20       76.99       45.63     63.82 o 
 -21   1  20      228.47      244.77     84.69 o 
 -19   1  20       99.66       78.35     59.63 o 
 -17   1  20      305.52      211.39     60.27 o 
 -15   1  20     1467.13     1228.43    162.71 o 
 -13   1  20      600.03      671.66     73.95 o 
 -11   1  20       85.18       56.98     40.91 o 
  -9   1  20      952.69     1067.40     95.56 o 
  -7   1  20      476.21      457.71     74.29 o 
  -5   1  20      201.46      299.10     59.56 o 
  -3   1  20       60.91       50.76     38.22 o 
  -1   1  20      551.92      600.67     76.10 o 
   1   1  20      136.73      236.47     71.56 o 
   3   1  20       36.89        0.00     64.63 o 
   5   1  20      327.20      178.43     81.65 o 
   7   1  20        0.44       29.55     61.27 o 
 -22   2  20        1.30        3.51     70.39 o 
 -20   2  20        8.33        0.00     48.50 o 
 -18   2  20       44.75       35.06     45.70 o 
 -16   2  20        2.92       37.07     43.42 o 
 -14   2  20       17.24       22.58     38.97 o 
 -12   2  20       91.93       16.49     31.31 o 
 -10   2  20       20.70      105.87     66.99 o 
  -8   2  20      628.59      907.17     91.76 o 
  -6   2  20      105.24      136.04     55.73 o 
  -4   2  20      221.03      368.40     66.43 o 
  -2   2  20        9.41       36.76     44.16 o 
   0   2  20      113.32      190.60     74.77 o 
   2   2  20        1.35       11.40     44.17 o 
   4   2  20        0.03       31.74     57.21 o 
   6   2  20       73.72       64.37     74.03 o 
 -21   3  20       34.53       87.88     74.12 o 
 -19   3  20       17.29       18.90     54.40 o 
 -17   3  20       16.24       11.38     49.83 o 
 -15   3  20      125.14       98.67     69.62 o 
 -13   3  20        1.92       24.33     51.44 o 
 -11   3  20        5.79       31.78     52.68 o 
  -9   3  20        1.94       69.61     46.23 o 
  -7   3  20      133.44       99.85     54.61 o 
  -5   3  20      103.81      194.91     69.10 o 
  -3   3  20       33.38       85.38     54.97 o 
  -1   3  20        2.33      185.98    146.40 o 
   1   3  20        1.98        0.00     61.72 o 
   3   3  20        0.07        0.00     50.51 o 
   5   3  20       13.65       41.69     73.76 o 
 -20   4  20      427.45      280.89    117.39 o 
 -18   4  20       21.03        0.00     52.17 o 
 -16   4  20        9.59      133.02    122.77 o 
 -14   4  20      133.04      365.97    215.30 o 
 -12   4  20      255.78      402.39     95.19 o 
 -10   4  20        9.03      120.62     74.20 o 
  -8   4  20      140.86       24.06     45.93 o 
  -6   4  20     1788.79     1755.00    147.91 o 
  -4   4  20      533.58      714.21     99.75 o 
  -2   4  20      175.68      178.95     79.09 o 
   0   4  20      153.15       89.53     81.88 o 
   2   4  20        2.40      110.88     74.44 o 
   4   4  20      145.40       37.55     80.88 o 
 -19   5  20       76.29       16.17     61.02 o 
 -17   5  20      100.90       22.19     58.97 o 
 -15   5  20      470.44      726.31    120.96 o 
 -13   5  20       12.25        7.80     49.17 o 
 -11   5  20        0.72        0.00     61.42 o 
  -9   5  20      186.67      256.21    106.03 o 
  -7   5  20       74.70      101.24     67.26 o 
  -5   5  20       11.33       72.11     55.05 o 
  -3   5  20      156.99       94.06     73.02 o 
  -1   5  20       66.81      132.69     84.84 o 
   1   5  20        0.74        0.00     64.51 o 
 -14   6  20      445.70      429.59    124.77 o 
 -12   6  20       74.09       56.35     65.43 o 
 -10   6  20       54.88      306.39    244.01 o 
  -8   6  20      406.88      383.54    163.97 o 
  -6   6  20       97.67      174.25     87.68 o 
  -4   6  20        0.03        0.00     51.19 o 
  -2   6  20      103.51      105.24     76.46 o 
 -23   1  21       76.94       18.85     59.03 o 
 -21   1  21       46.55        0.00     44.35 o 
 -19   1  21       32.82       12.98     47.25 o 
 -17   1  21        1.37        0.00     41.00 o 
 -15   1  21       82.42       63.69     51.95 o 
 -13   1  21       59.93       41.57     43.04 o 
 -11   1  21      556.45      731.99     97.98 o 
  -9   1  21       50.47       96.62     45.27 o 
  -7   1  21      114.14      110.30     53.04 o 
  -5   1  21      301.41      395.74     72.03 o 
  -3   1  21       37.49      149.64     74.35 o 
  -1   1  21      102.25      123.34     65.77 o 
   1   1  21       96.08      223.52     96.02 o 
   3   1  21       73.78       18.96     55.16 o 
   5   1  21        0.29       19.35     59.16 o 
 -22   2  21      213.03      164.34     97.93 o 
 -20   2  21        6.98       30.57     72.29 o 
 -18   2  21      398.86      361.72     91.72 o 
 -16   2  21     1408.62     1133.79    133.56 o 
 -14   2  21       49.22       19.43     41.30 o 
 -12   2  21      578.35      756.00     81.79 o 
 -10   2  21      395.90      446.54     72.13 o 
  -8   2  21        3.37        0.00     35.12 o 
  -6   2  21       83.20        9.59     34.69 o 
  -4   2  21      659.95      801.38     91.28 o 
  -2   2  21      108.24       35.26     47.00 o 
   0   2  21       20.25       71.13     56.89 o 
   2   2  21        4.10       29.07     62.27 o 
   4   2  21       55.92       74.77     72.18 o 
 -21   3  21       55.78        0.00     59.41 o 
 -19   3  21       10.82        0.00     53.32 o 
 -17   3  21      113.64       75.91     64.13 o 
 -15   3  21      111.56       89.95     69.92 o 
 -13   3  21        0.05        0.00     58.60 o 
 -11   3  21      448.44      444.67     93.51 o 
  -9   3  21      198.45      279.65     70.50 o 
  -7   3  21      388.43      335.35     78.29 o 
  -5   3  21       31.08       10.68     44.31 o 
  -3   3  21      495.13      494.56     90.08 o 
  -1   3  21       26.90        0.00     54.80 o 
   1   3  21      243.39      297.29    104.24 o 
   3   3  21      222.19      256.58    127.41 o 
 -18   4  21      204.40      187.20     95.40 o 
 -16   4  21      135.73       91.38     66.25 o 
 -14   4  21       10.14       65.27     61.33 o 
 -12   4  21      103.78       59.22     76.17 o 
 -10   4  21      462.05      637.26    179.80 o 
  -8   4  21      358.61      308.10    104.53 o 
  -6   4  21      487.72      407.54     84.24 o 
  -4   4  21        0.17       27.38     46.56 o 
  -2   4  21       23.19        0.00     76.72 o 
   0   4  21      125.10       20.50     62.30 o 
   2   4  21       10.29       27.28     97.49 o 
 -17   5  21        8.02       56.82     64.95 o 
 -15   5  21        6.98        0.00     66.82 o 
 -13   5  21        0.07        0.00     74.15 o 
 -11   5  21       34.02       30.91     61.37 o 
  -9   5  21      158.58      420.41    156.86 o 
  -7   5  21       49.58       49.67     68.10 o 
  -5   5  21       88.28       80.83     61.56 o 
  -3   5  21       34.20        0.00     67.21 o 
  -1   5  21        4.55       61.42     67.18 o 
 -12   6  21        0.06       45.89     64.17 o 
 -10   6  21       73.54      150.09     95.93 o 
  -8   6  21        0.01        0.00     66.83 o 
  -6   6  21        4.56       38.07     80.79 o 
 -22   0  22       26.13        0.00    107.44 o 
 -20   0  22      405.91      436.39    180.18 o 
 -18   0  22       68.58       89.52     87.33 o 
 -16   0  22       62.67        0.00     92.89 o 
 -14   0  22       55.54      179.94    125.79 o 
 -12   0  22     1660.85     1562.41    181.67 o 
 -10   0  22        6.32        0.00     65.35 o 
  -8   0  22      252.10        0.00     67.53 o 
  -6   0  22      647.63      714.59    117.08 o 
  -4   0  22      322.00      135.65     79.18 o 
  -2   0  22        4.74        0.00     90.36 o 
   0   0  22       39.32      173.88    127.11 o 
   2   0  22      461.25      135.68    119.35 o 
 -21   1  22       64.83      229.70    120.42 o 
 -19   1  22      206.00      121.15     67.10 o 
 -17   1  22      290.69      327.02     75.90 o 
 -15   1  22      108.78       39.38     47.99 o 
 -13   1  22      134.37      124.56     55.42 o 
 -11   1  22      793.41     1085.04    109.40 o 
  -9   1  22      370.89      460.27     78.94 o 
  -7   1  22      736.67      819.38     92.70 o 
  -5   1  22        0.92       73.23     52.09 o 
  -3   1  22        2.16        0.00     43.99 o 
  -1   1  22      374.50      222.68     75.64 o 
   1   1  22       44.70       40.57     58.76 o 
   3   1  22       99.93       64.95     73.26 o 
 -20   2  22        2.89       65.70     82.77 o 
 -18   2  22        0.34       27.24     56.07 o 
 -16   2  22        7.83        0.00     51.11 o 
 -14   2  22      108.09      275.29     79.15 o 
 -12   2  22        0.02       78.64     61.15 o 
 -10   2  22        6.21       66.78     55.08 o 
  -8   2  22        8.35        1.61     40.89 o 
  -6   2  22       95.67      101.06     54.48 o 
  -4   2  22        9.83        0.00     40.22 o 
  -2   2  22      102.39      237.21    101.48 o 
   0   2  22        6.81        0.00     46.61 o 
   2   2  22       92.18       61.16     78.81 o 
 -19   3  22       22.97       39.42     60.90 o 
 -17   3  22       35.59        0.00     43.83 o 
 -15   3  22       27.59        0.00     46.90 o 
 -13   3  22        2.22        0.00     56.30 o 
 -11   3  22      141.31       70.60     68.91 o 
  -9   3  22        1.78       38.61     73.42 o 
  -7   3  22       12.13       88.08     54.43 o 
  -5   3  22        1.15       24.45     48.37 o 
  -3   3  22        8.32       12.07     75.01 o 
  -1   3  22       25.85      131.63     79.57 o 
   1   3  22       42.63        0.00     88.75 o 
 -18   4  22       80.23       70.83     79.62 o 
 -16   4  22       40.88       24.97     60.30 o 
 -14   4  22       47.61        0.00     54.14 o 
 -12   4  22      353.85      276.87    100.16 o 
 -10   4  22       95.23      129.07     77.94 o 
  -8   4  22       83.94      424.67    185.34 o 
  -6   4  22        0.39        0.00     44.07 o 
  -4   4  22       68.78       61.68     68.69 o 
  -2   4  22      142.06      117.19     92.65 o 
 -13   5  22       16.15       52.63     77.51 o 
 -11   5  22      240.54       67.51     70.92 o 
  -9   5  22       60.66      152.14    111.91 o 
  -7   5  22      386.38      304.34    111.66 o 
  -5   5  22       23.55      382.98    270.43 o 
 -19   1  23       89.76      100.55     88.71 o 
 -17   1  23      499.79      653.28    119.14 o 
 -15   1  23      282.33      266.44     77.23 o 
 -13   1  23       13.25       69.62     49.62 o 
 -11   1  23       75.93      121.60     50.92 o 
  -9   1  23       64.75       47.67     54.66 o 
  -7   1  23       12.13        0.00     46.80 o 
  -5   1  23        4.55        0.00     43.10 o 
  -3   1  23       13.94       44.17     54.87 o 
  -1   1  23       25.84       86.07    114.71 o 
   1   1  23        6.33      104.82     98.01 o 
 -18   2  23       48.02      180.17    157.01 o 
 -16   2  23       19.63       61.60     66.68 o 
 -14   2  23       74.79        0.00     58.92 o 
 -12   2  23       24.91       88.86     71.70 o 
 -10   2  23       43.69      109.07     63.16 o 
  -8   2  23      255.84      365.75     80.85 o 
  -6   2  23       35.13        0.00     48.23 o 
  -4   2  23        4.55        8.26     47.95 o 
  -2   2  23      287.72      448.67    175.71 o 
   0   2  23        2.16        0.00     77.30 o 
 -17   3  23      202.37      130.48     72.85 o 
 -15   3  23      379.40      330.46    117.86 o 
 -13   3  23       57.83       38.83     73.62 o 
 -11   3  23        0.52       56.73     64.34 o 
  -9   3  23      392.57      460.80    102.15 o 
  -7   3  23       24.03      142.97     89.28 o 
  -5   3  23      164.95      292.16    119.54 o 
  -3   3  23      103.89      229.53    101.36 o 
 -14   4  23       21.06       40.22     61.88 o 
 -12   4  23        1.56      154.70     90.49 o 
 -10   4  23        8.20       88.24     75.60 o 
  -8   4  23      192.28      119.10     79.44 o 
  -6   4  23        7.21       44.94     73.02 o 
  -4   4  23       23.31        0.00     97.62 o 
 -18   0  24      446.56      336.32    242.99 o 
 -16   0  24      508.68      301.92    136.93 o 
 -14   0  24      120.95      237.09    176.97 o 
 -12   0  24      755.19      746.01    157.29 o 
 -10   0  24      344.73      203.94     92.73 o 
  -8   0  24       53.19        0.00     66.79 o 
  -6   0  24      193.53      258.16    197.99 o 
  -4   0  24      333.85      175.33     87.36 o 
  -2   0  24       29.31        0.00     86.62 o 
 -17   1  24       54.61       16.40     62.59 o 
 -15   1  24       11.21        1.94     51.61 o 
 -13   1  24       81.79       48.74     84.65 o 
 -11   1  24        5.37       10.87     39.10 o 
  -9   1  24      151.86      140.87     75.91 o 
  -7   1  24       11.08        1.81     36.88 o 
  -5   1  24       17.31       13.16     47.95 o 
  -3   1  24       15.79       58.92     84.27 o 
 -16   2  24       53.62        0.00     49.81 o 
 -14   2  24       18.89      242.64     95.44 o 
 -12   2  24       61.35      301.47    132.56 o 
 -10   2  24       19.55       54.19     59.38 o 
  -8   2  24       17.85      116.39     63.40 o 
  -6   2  24       82.39      164.25    102.71 o 
  -4   2  24      100.42       40.93     90.09 o 
 -15   3  24        1.47       29.99     72.34 o 
 -13   3  24       26.45      158.34    154.22 o 
 -11   3  24       38.86      227.98    153.80 o 
  -9   3  24      133.29      249.60    115.57 o 
  -7   3  24        5.13        0.00     58.35 o 
  -5   3  24       66.81       85.06     76.72 o 
 -15   1  25        4.46      130.39     98.08 o 
 -13   1  25        0.05        0.00     55.99 o 
 -11   1  25       74.73       17.83     59.56 o 
  -9   1  25        0.27       47.88     56.62 o 
  -7   1  25       88.04      166.37     66.32 o 
 -14   2  25      451.17      368.53    136.21 o 
 -12   2  25      182.89       70.19    105.36 o 
 -10   2  25       24.35       96.24     70.93 o 
  -8   2  25       96.35        2.31     62.91 o 
                                                 
